# Supplementary material for: Chromosomal scale assembly reveals localized structural variants in avian caecal coccidian parasite Eimeria tenella
Source: Sci Rep. 2023 Dec 20;13:22802. doi: 10.1038/s41598-023-50117-0 (PMC10739835; doi:10.1038/s41598-023-50117-0)
Supplement: Supplementary file 2 — Supplementary Table S2. [file 41598_2023_50117_MOESM2_ESM.xlsx]

## Sheet: Sheet1
Table S2. Genome wide annotations of E. tenella APU2 genes-based SNPs with Pfam and GO annotations.xlsx.
GENE_ID	Gene Lengths	Total SNPs	T-Intergenic	T-Exonic	CDS-Exonic	Pfam Domian	Pfam Accession	Pfam domain & Accession	GO annotations
g1	396	268	260	6	2
g2	3057	13	5	5	3	TPR_MLP1_2	PF07926.15	Pfam:PF07926 TPR_MLP1_2	GO:protein import into nucleus ; GO:0006606
g3	1797	14	7	2	5
g4	3489	11	4	5	2
g5	4374	17	5	12		SUIM_assoc	PF01253.25
g6	3390	5	2	2	1	Flavi_capsid	PF01003.22	Pfam:PF01003 Flavi_capsid	GO:viral capsid ; GO:0019028
g7	294
g8	3534	6	4		2
g9	639	7	4	3		Ras	PF02145.18
g10	6462	2			2	WD40	PF00400.35	Pfam:PF00400 WD40	GO:protein binding ; GO:0005515
g11	1989	3		1	2	zf-C6H2	PF15801.8
g12	5475	1			1	Pkinase	PF02173.20
g13	309	14	6	7	1	Ras_bdg_2	PF14663.9
g14	9516	3	2	1		Ephrin_rec_like	PF07699.16
g15	2694	49	13	30	6	RskA	PF12791.10
g16	3237	18	6	10	2	Glyco_transf_8	PF13733.9
g17	2337	6	4	2		SART-1	PF12383.11
g18	378	15	14		1	MPP6	PF04006.15
g19	828	24	10	13	1	Cyt-b5	PF00173.31
g20	1959	4	3		1	HAND	PF18575.4
g21	2070	16	2	12	2	Kinesin	PF18124.4
g22	2001	3	3			Hat1_N	PF02184.19
g23	708	9	9
g24	1308	8	1	5	2
g25	378	3		2	1	LSM	PF18171.4
g26	291	14		11	3
g27	327	3	1	1	1	UPF0524	PF15823.8
g28	561	1			1
g29	1416	5	3	2		tRNA-synt_2b	PF00587.28	Pfam:PF00587 tRNA-synt_2b	GO:tRNA aminoacylation for protein translation ; GO:0006418
g30	1200	3		3		RPN7	PF18055.4
g31	213					FAM176	PF14851.9
g32	1134	1		1		RNA_pol_A_bac	PF11705.11
g33	1221	10	7	2	1	NAP	PF04660.15
g34	1929	5		3	2	Mur_ligase_M	PF02875.24
g35	4968	2		2		Peptidase_S8	PF14550.9
g36	261					CP12	PF02672.18
g37	618	4	3		1
g38	759	5	4	1
g39	2094	10		10
g40	2109	4	3	1
g41	1818	1		1
g42	1455	12		12
g43	2112	5	4	1		DUF1180	PF06679.15
g44	2091	4	3	1		PTN13_u3	PF01981.19
g45	1908					FERM_M	PF00373.21
g46	336
g47	2094
g48	2151
g49	1896
g50	2115
g51	2721
g52	2718
g53	1863
g54	2058
g55	1374	1			1
g56	2193
g57	1650					PGI	PF13962.9
g58	366					Bcr-Abl_Oligo	PF09036.13	Pfam:PF09036 Bcr-Abl_Oligo	GO:signal transduction ; GO:0007165
g59	720					Caldesmon	PF02029.18
g60	897					Mqo	PF06716.14
g61	1752	2	1	1		GTP_EFTU	PF01227.25
g62	543					Apolipoprotein	PF01442.21	Pfam:PF01442 Apolipoprotein	GO:extracellular region ; GO:0005576
g63	3660	3	2	1
g64	573
g65	945					LRR_9	PF13855.9
g66	672					PH	PF18353.4
g67	8571					zf-HC5HC2H	PF13771.9
g68	315	7	1	5	1
g69	225	3	3
g70	846	5	1	4		TFIIA	PF03153.16	Pfam:PF03153 TFIIA	GO:transcription factor TFIIA complex ; GO:0005672
g71	2787	2	1	1		AAA	PF00004.32	Pfam:PF00004 AAA	GO:ATP hydrolysis activity ; GO:0016887
g72	1320	25	7	15	3	WD40	PF00400.35	Pfam:PF00400 WD40	GO:protein binding ; GO:0005515
g73	3264	2	1	1		HSP70	PF01430.22
g74	3075	2		2		PIP5K	PF14875.9
g75	3996	9		6	3	Pkinase	PF02173.20
g76	3945	1	1			Pkinase	PF02173.20
g77	4080	1			1	Pkinase	PF02173.20
g78	1572	1			1	PIG-U	PF10510.12
g79	4392					RskA	PF12791.10
g80	2007	1			1	WD40	PF00400.35	Pfam:PF00400 WD40	GO:protein binding ; GO:0005515
g81	2931					Peptidase_M41	PF01447.21
g82	2658	1		1		Hexapep	PF20576.1
g83	330					SR-25	PF00299.21
g84	885	1	1			COX5B	PF01215.22	Pfam:PF01215 COX5B	GO:mitochondrial respiratory chain complex IV ; GO:0005751
g85	1194					Mito_carr	PF05919.14
g86	342					FNIP_N	PF14636.9
g87	723
g88	2910					Peptidase_S8	PF14550.9
g89	1128	2		2		zf-RING_2	PF13639.9
g90	1428					Arc_C	PF18162.4
g91	4245					zf-C3HC4_2	PF13923.9
g92	633	4		1	3	Zip	PF02535.25	Pfam:PF02535 Zip	GO:membrane ; GO:0016020
g93	4578					PMC2NT	PF09373.13
g94	354	1		1		SR-25	PF00299.21
g95	1668	8	6		2
g96	666	11	9		2	Gly-zipper_OmpA	PF13488.9
g97	1968	1		1		TPR_19	PF14559.9
g98	864
g99	3285	3	2	1		TPR_2	PF07719.20
g100	2637	20	2	15	3	Med15	PF08638.14
g101	366	6	3	1	2	SUIM_assoc	PF01253.25
g102	405	3	1	1	1	Adeno_PV	PF03910.16	Pfam:PF03910 Adeno_PV	GO:virion component ; GO:0044423
g103	243					RskA	PF12791.10
g104	2598	8	2	6		DUF2722	PF10846.11
g105	537	32	1	25	6
g106	312	4	2	2
g107	606	16		13	3	COG6	PF06419.14	Pfam:PF06419 COG6	GO:Golgi transport complex ; GO:0017119
g108	1239					COG6	PF06419.14	Pfam:PF06419 COG6	GO:Golgi transport complex ; GO:0017119
g109	819	1		1
g110	315	8	2	3	3	DUF2076	PF09849.12
g111	8991	6	2	2	2	Ephrin_rec_like	PF07699.16
g112	834	1			1	RVT_1	PF08284.14
g113	840	11		8	3	RVP_2	PF00077.23
g114	864	3	2		1
g115	1230	7	3	2	2	PELOTA_1	PF04710.17
g116	495	3	3
g117	393	25	21	4
g118	435	1		1
g119	453	5	1	4
g120	294	22	3	14	5
g121	504	3	1	2
g122	1170					SUIM_assoc	PF01253.25
g123	366	7	6	1		SR-25	PF00299.21
g124	1569	7	1	3	3	Sporozoite_P67	PF09560.13
g125	246	1		1		O-antigen_lig	PF14296.9
g126	4680					HEAT	PF09008.13
g127	687	1	1			IMP2_N	PF18591.4
g128	816	9	7	1	1	eIF-3_zeta	PF05091.15	Pfam:PF05091 eIF-3_zeta	GO:eukaryotic translation initiation factor 3 complex ; GO:0005852
g129	339	8	3	4	1	Amastin	PF07344.14
g130	4089	1	1			PI3_PI4_kinase	PF00794.21
g131	1380					PSII_Ycf12	PF18240.4
g132	6867	16	16
g133	360	119	117	1	1	Apt1	PF10351.12
g134	1320					XAP5	PF04921.17	Pfam:PF04921 XAP5	GO:nucleus ; GO:0005634
g135	3666					SUIM_assoc	PF01253.25
g136	444	12	1	9	2	MetRS-N	PF18548.4
g137	2184	16	2	13	1	PrsW-protease	PF02340.18
g138	987					Ribosomal_L28e	PF00830.22
g139	483					CS	PF04969.19
g140	561	3	1		2	Ribosomal_L18	PF01196.22
g141	888	3		3		Fibrillarin	PF01269.20	Pfam:PF01269 Fibrillarin	GO:rRNA processing ; GO:0006364
g142	588	61		56	5	Tetraspanin	PF00335.23	Pfam:PF00335 Tetraspanin	GO:integral component of membrane ; GO:0016021
g143	1551	2		2		V4R	PF02830.21
g144	1689	9		5	4	SPX	PF03779.17
g145	1833	3	3			TPR_11	PF13414.9
g146	6336	1			1
g147	1437	2	1		1	RrnaAD	PF10680.12
g148	864	4	3		1	2-oxoacid_dh	PF00198.26	Pfam:PF00198 2-oxoacid_dh	GO:acyltransferase activity ; GO:0016746
g149	1629	17	5	12		Biotin_lipoyl	PF00364.25
g150	885					Suf	PF06999.15
g151	447	2		2		Mago_nashi	PF09282.13
g152	4482					F5_F8_type_C	PF00754.28
g153	945					PNP_UDP_1	PF10590.12
g154	5556	1		1		DUF2722	PF10846.11
g155	1302	1	1			AMP-binding	PF00501.31
g156	327
g157	1704	2		2		DUF1690	PF07956.14
g158	1593					DUF2722	PF10846.11
g159	459	7	2	5		DUF5129	PF17173.7
g160	3510	4	3		1	GTP_EFTU	PF01227.25
g161	1605	15		9	6
g162	3270	3	2	1		PI3_PI4_kinase	PF00794.21
g163	456	18	18			Herpes_UL25	PF01646.19
g164	1122	34	7	26	1	Otopetrin	PF02729.24
g165	3459	1		1		Kinesin	PF18124.4
g166	756					TIM	PF00121.21	Pfam:PF00121 TIM	GO:triose-phosphate isomerase activity ; GO:0004807
g167	4797	4	2	2		MS_channel	PF13984.9
g168	2058	13	3	5	5	ubiquitin	PF00240.26	Pfam:PF00240 ubiquitin	GO:protein binding ; GO:0005515
g169	255	12	2	10
g170	2031					HMG_box	PF00682.22
g171	873	2	2
g172	579	2	1	1		DUF3801	PF12687.10
g173	1395	15		12	3
g174	9318	11	1	8	2	BT1	PF03092.19
g175	300	7	2	2	3	DUF6338	PF19865.2
g176	357	7	6	1		PGA2	PF10333.12
g177	1218	5	1	3	1	Tic110	PF16940.8
g178	3336	33	2	19	12
g179	5082	8	5	1	2	SNF2-rel_dom	PF00209.21
g180	2373	7	5	1	1	TPR_2	PF07719.20
g181	828	11	7	2	2	Ax_dynein_light	PF10211.12
g182	1794	13	3	8	2	DUF6251	PF19764.2
g183	1407	6		5	1
g184	3171					ASH	PF15780.8
g185	804	3	1	2		YmaF	PF12788.10
g186	357	1		1
g187	1608					Mer2	PF08877.13
g188	945	1		1		Glyco_hydro_77	PF03663.17
g189	3489
g190	369					Ribosomal_60s	PF05817.17
g191	651	1	1
g192	2076	5	1	3	1
g193	4506	8	5	2	1	DUF2722	PF10846.11
g194	447	4		2	2	CheY-binding	PF09078.14
g195	1740	8		7	1	zf-CCCH	PF00642.27	Pfam:PF00642 zf-CCCH	GO:metal ion binding ; GO:0046872
g196	2196
g197	318					CobT	PF06213.15	Pfam:PF06213 CobT	GO:cobalamin biosynthetic process ; GO:0009236
g198	3561	5	4	1		Pkinase	PF02173.20
g199	2586	10	10			Methyltransf_34	PF10017.12
g200	795	2	2			COG2	PF06148.14
g201	1392	3	2	1		RabGAP-TBC	PF03528.18
g202	1158	2	2			Dehydrin	PF00257.22	Pfam:PF00257 Dehydrin	GO:response to water ; GO:0009415
g203	918					DUF3306	PF11748.11
g204	417					Ribosomal_L26	PF01386.22
g205	873	2	2			DUF2981	PF11200.11
g206	516	1	1			Prefoldin_2	PF02996.20
g207	1143	3	2	1		RabGAP-TBC	PF03528.18
g208	2937	2	2
g209	3312	13	2	7	4	PDEase_I	PF08629.13
g210	714	2	1	1		Ribosomal_L18A	PF17135.7
g211	282
g212	2619	3	3			SUIM_assoc	PF01253.25
g213	294	4	3		1	Striatin	PF01657.20
g214	663	4	1		3	Yip1	PF04893.20	Pfam:PF04893 Yip1	GO:membrane ; GO:0016020
g215	4317	1	1			Topoisom_I	PF01028.23	Pfam:PF01028 Topoisom_I	GO:DNA topological change ; GO:0006265
g216	1059	8		8		DnaJ-like_C11_C	PF11875.11
g217	1857	1	1			AAA	PF00004.32	Pfam:PF00004 AAA	GO:ATP hydrolysis activity ; GO:0016887
g218	1233	12	9	2	1	NUDIX	PF04880.16
g219	264	6		5	1	Gcd10p	PF12786.10
g220	3903					Flavodoxin_1	PF00258.28	Pfam:PF00258 Flavodoxin_1	GO:FMN binding ; GO:0010181
g221	345					Pet191_N	PF08634.13
g222	276					DUF2722	PF10846.11
g223	1896					DnaJ-X	PF14308.9
g224	1644	5	5			Chorismate_synt	PF01264.24	Pfam:PF01264 Chorismate_synt	GO:aromatic amino acid family biosynthetic process ; GO:0009073
g225	1344	1	1			NYD-SP28_assoc	PF14772.9
g226	2784					PAM2	PF08566.13
g227	2940	8		8
g228	330	11	7	4		TFIIA	PF03153.16	Pfam:PF03153 TFIIA	GO:transcription factor TFIIA complex ; GO:0005672
g229	4080	4	4			PP2C	PF10252.12
g230	885	5	1	3	1	Pkinase	PF02173.20
g231	2487	5	1	3	1	DUF4834	PF16118.8
g232	1182	1			1	Porin_3	PF02530.17
g233	1650	1	1			Dicty_REP	PF05086.15
g234	273	6	1	4	1	R_equi_Vir	PF06085.14
g235	4503	21	4	15	2	Pkinase	PF02173.20
g236	441	1	1			RTX	PF14726.9
g237	273					RAP1	PF03085.18
g238	372					TFIIA	PF03153.16	Pfam:PF03153 TFIIA	GO:transcription factor TFIIA complex ; GO:0005672
g239	981	11	1	9	1	SPRY	PF10263.12
g240	3981	3	2		1	OHA	PF04606.15
g241	2007	7	7			AAR2	PF05282.14
g242	1125	17	8	9		Chromo	PF00385.27
g243	1020	6	4	2		RRM_1	PF10378.12
g244	1185
g245	555	1		1
g246	3516	2	2			SUIM_assoc	PF01253.25
g247	5205	2	2			CH_2	PF06294.14
g248	2928					SUIM_assoc	PF01253.25
g249	1512	7	3	2	2	DnaJ	PF00226.34
g250	513	11	7	4		DUF515	PF04415.15
g251	351	1			1	RskA	PF12791.10
g252	747	10	4	6		DUF4179	PF13786.9
g253	2409	8	8			PAP_central	PF03828.22
g254	276	6	2	3	1
g255	207	6	3	1	2	ALAD	PF00490.24	Pfam:PF00490 ALAD	GO:tetrapyrrole biosynthetic process ; GO:0033014
g256	234	13	4	9
g257	261	25		23	2
g258	276	27	20	5	2
g259	315	35	18	10	7
g260	291	1			1
g261	1110					DUF6645	PF20350.1
g262	1254					DUF6645	PF20350.1
g263	231	3	1	1	1
g264	282	3	3
g265	747	18	5	7	6	DUF5134	PF17197.7
g266	228	1			1
g267	231	11	1	4	6
g268	354	9	8		1
g269	309	2	2
g270	555	5	5
g271	249	4	4
g272	432	18	6	8	4
g273	228	9	4	3	2	DUF3474	PF11960.11	Pfam:PF11960 DUF3474	GO:oxidoreductase activity, acting on paired donors, with oxidation of a pair of donors resulting in the reduction of molecular oxygen to two molecules of water ; GO:0016717
g274	294	22	13	8	1
g275	285	13	11	2
g276	546	4	1	3		CLIP	PF12032.11
g277	2100	8	3	4	1	Ndc80_HEC	PF09531.13
g278	2610	13	3	9	1	Mcm10	PF00493.26
g279	1080	9	5	4
g280	3765	13	8	3	2	KH_6	PF13184.9
g281	2160	1			1	Memo	PF14564.9
g282	1686	4	1	3		cNMP_binding	PF00027.32
g283	3945			2		SUIM_assoc	PF01253.25
g284	843	901	897	3	1	DUF3446	PF11928.11
g285	1557	51	48	2	1	ATP-synt_ab	PF00006.28	Pfam:PF00006 ATP-synt_ab	GO:ATP binding ; GO:0005524
g286	1830	44	4	37	3	DUF4667	PF15700.8
g287	438	16	5	8	3	DUF6465	PF20069.2
g288	255	9	5	3	1	INO80_Ies4	PF14612.9
g289	1755	9	5	3	1	DUF2722	PF10846.11
g290	708	20		18	2	RF-1	PF09571.13
g291	2712	12	5	4	3	CRT-like	PF08627.13
g292	2403	2	1	1		Ribophorin_I	PF00268.24
g293	2592	10	5	5		zf-MYND	PF01753.21
g294	261	11	3	7	1
g295	273	17	2	6	9
g296	5061	3	1	1	1
g297	219	4	2	1	1	TMEM100	PF16311.8
g298	1695	10	6	1	3	B56	PF01603.23	Pfam:PF01603 B56	GO:protein phosphatase type 2A complex ; GO:0000159
g299	3465	3	3			DNA_ligase_aden	PF01653.21	Pfam:PF01653 DNA_ligase_aden	GO:DNA ligase (NAD+) activity ; GO:0003911
g300	2631	2		1	1	Radical_SAM	PF06098.14
g301	1191					Miff	PF09090.14
g302	936	6		4	2	Ocnus	PF07051.14
g303	2382	8		7	1	E1_dh	PF00676.23	Pfam:PF00676 E1_dh	GO:oxidoreductase activity, acting on the aldehyde or oxo group of donors, disulfide as acceptor ; GO:0016624
g304	2079	4	1	1	2	NOG1_N	PF06858.17
g305	5271	24	24
g306	2967	35	25	8	2	MAR_sialic_bdg	PF01284.26
g307	2148	4	2	2		Prenyltrans	PF07156.17
g308	1056	8	4	2	2	NUDIX	PF04880.16
g309	303	6	3	2	1	LSM	PF18171.4
g310	3009	4	3	1
g311	993	5	5
g312	1338	16	13	2	1	RT_RNaseH_2	PF17917.4
g313	405	5	5			rve	PF01947.19
g314	300	6	2	3	1
g315	5400	14	7	4	3	Clathrin	PF00637.23	Pfam:PF00637 Clathrin	GO:vesicle-mediated transport ; GO:0016192
g316	2730	4	4
g317	1656	2	1	1		Sugar_tr	PF11471.11
g318	789	2	2			Frataxin_Cyay	PF01491.19	Pfam:PF01491 Frataxin_Cyay	GO:iron-sulfur cluster assembly ; GO:0016226
g319	354	6	2	2	2	SRP9-21	PF08492.15
g320	2466	2	2			Patatin	PF09770.12
g321	3693	9	2	3	4	ThiF	PF00899.24
g322	2553	1	1			OTU	PF14441.9
g323	3264	5	1	4
g324	10602	9	4	3	2
g325	423	4	4			Phage_holin_3_6	PF16085.8
g326	369	8	8
g327	840	4	1	2	1	Mito_carr	PF05919.14
g328	3564	7	3	4		DNA_pol_B	PF00136.24	Pfam:PF00136 DNA_pol_B	GO:DNA binding ; GO:0003677
g329	1320	4	2	1	1	AAA_2	PF07724.17	Pfam:PF07724 AAA_2	GO:ATP hydrolysis activity ; GO:0016887
g330	1194	2		1	1	CLAMP	PF14769.9
g331	735	10	2	3	5	Pro_isomerase	PF14850.9
g332	2778	3	3			ADP_PFK_GK	PF04587.18	Pfam:PF04587 ADP_PFK_GK	GO:carbohydrate metabolic process ; GO:0005975
g333	2835	3		3		BRO1	PF03097.21
g334	891					C_Hendra	PF16821.8
g335	954	2	1	1
g336	1326	1	1
g337	693	3	2	1
g338	1134					PH_TFIIH	PF12068.11
g339	1113	1	1
g340	1554	1	1			Pkinase	PF02173.20
g341	6519	3	3			Sec63	PF03839.19
g342	738	2	2			SR-25	PF00299.21
g343	2409	4	4			GTP_EFTU	PF01227.25
g344	825	1	1			GTP_EFTU	PF01227.25
g345	576					CFA20_dom	PF05018.16
g346	336	14	2	11	1	AF-4	PF05110.16
g347	1914	1		1
g348	426	16		16		DUF4490	PF14892.9
g349	8766	2	1		1	tRNA-synt_2d	PF01409.23	Pfam:PF01409 tRNA-synt_2d	GO:tRNA aminoacylation ; GO:0043039
g350	363	4	2	2		GLTT	PF15249.9
g351	423	5	2	2	1	CIS_TMP	PF19268.2
g352	549					Neur_chan_memb	PF02931.26
g353	1569	5		4	1	E_Pc_C	PF06752.15
g354	6204	1			1	SUIM_assoc	PF01253.25
g355	1626	1	1			Proteasom_PSMB	PF10584.12
g356	1437					DUF4800	PF16057.8
g357	1719					Peptidase_M16_C	PF00675.23
g358	810	1			1	Jiraiya	PF16471.8
g359	5064					MFS_1	PF17352.5
g360	4848	5	2	2	1	AP2	PF00847.23	Pfam:PF00847 AP2	GO:regulation of transcription, DNA-templated ; GO:0006355
g361	5925	3	3			WD40	PF00400.35	Pfam:PF00400 WD40	GO:protein binding ; GO:0005515
g362	2946					TGT	PF01702.21	Pfam:PF01702 TGT	GO:tRNA modification ; GO:0006400
g363	522					Ribosomal_L7Ae	PF03868.18
g364	870					DUF2207	PF09972.12
g365	1149
g366	4395					FAM222A	PF15258.9
g367	2631	4	2	1	1	ERCC3_RAD25_C	PF16203.8
g368	282	2		2		TFIIA	PF03153.16	Pfam:PF03153 TFIIA	GO:transcription factor TFIIA complex ; GO:0005672
g369	1236	2	1	1		RabGAP-TBC	PF03528.18
g370	294	9	6	2	1	RskA	PF12791.10
g371	2334	20		20		RabGAP-TBC	PF03528.18
g372	774	4		2	2	CXXC_Zn-b_euk	PF05907.16
g373	489	1			1	cwf18	PF08315.15
g374	2718	1			1	PA14	PF07828.15
g375	2526	2	1	1		CclA_1	PF16942.8
g376	546	6	1	5		Acetyltransf_1	PF00583.28	Pfam:PF00583 Acetyltransf_1	GO:N-acetyltransferase activity ; GO:0008080
g377	2958					zf-rbx1	PF12678.10	Pfam:PF12678 zf-rbx1	GO:zinc ion binding ; GO:0008270
g378	14184	4	3	1
g379	3393	9		7	2	Kinesin	PF18124.4
g380	2340	4		3	1
g381	1725	1	1			Med6	PF08689.13
g382	2898	5	1	4		DNA_pol_B_palm	PF14792.9
g383	4194	10	6	2	2	DUF900	PF05990.15
g384	5166	11	7	1	3	E1-E2_ATPase	PF00122.23
g385	519	5	2	1	2	DUF543	PF04418.15	Pfam:PF04418 DUF543	GO:MICOS complex ; GO:0061617
g386	1740	5	2	2	1	RRM_1	PF10378.12
g387	783					p25-alpha	PF11650.11
g388	1377					ADK	PF00406.25
g389	948	5		3	2	Gcd10p	PF12786.10
g390	612	19		17	2
g391	240	2		1	1
g392	738	4		2	2	SDH_alpha	PF14290.9
g393	8193					DUF755	PF05501.14
g394	729	2		1	1	zf-RanBP	PF00641.21
g395	2670	1			1
g396	2673	1		1		PP2C	PF10252.12
g397	822	1			1	Cytochrom_B561	PF03188.19
g398	276	3	1	2		RskA	PF12791.10
g399	3021	24	2	21	1	RskA	PF12791.10
g400	318					Ribosomal_60s	PF05817.17
g401	2310	1			1	2OG-FeII_Oxy_3	PF13640.9
g402	861	3	1	2		Band_7	PF01145.28
g403	861	10	8	2		Arf	PF00025.24	Pfam:PF00025 Arf	GO:GTP binding ; GO:0005525
g404	420	1	1
g405	2139	1			1	RimM	PF18030.4
g406	3915					Prp18	PF18513.4
g407	333					Bud13	PF09736.12
g408	3153	15	5	8	2	Sec23_trunk	PF04815.18
g409	3792	4	3		1	Pkinase	PF02173.20
g410	4074	7	3	4		TFIIA	PF03153.16	Pfam:PF03153 TFIIA	GO:transcription factor TFIIA complex ; GO:0005672
g411	2094	10	3	6	1	SNase	PF09335.14
g412	1641	21	19	1	1	Ribosomal_S27	PF01283.22
g413	567	36	1	31	4
g414	2592	18		16	2	Nucleoporin_FG	PF03177.17
g415	366	13	4	9		DUF92	PF01940.19	Pfam:PF01940 DUF92	GO:integral component of membrane ; GO:0016021
g416	246	5	3	2
g417	4833	4	2	2		DNA_topoisoIV	PF00521.23	Pfam:PF00521 DNA_topoisoIV	GO:DNA topological change ; GO:0006265
g418	471	10	5	4	1	SET	PF17046.8
g419	3435	3	1	2
g420	1173	38	33	2	3	SNARE_assoc	PF05739.22
g421	636	38	16	20	2
g422	1230	23		20	3
g423	1758	2	1	1
g424	915	6	5	1
g425	1476	1		1		DnaJ	PF00226.34
g426	1239	2	1		1	SAC3_GANP	PF12209.11
g427	4776	3		1	2
g428	7788	2	1	1
g429	1344	5	1	4		Brix	PF04427.21	Pfam:PF04427 Brix	GO:rRNA processing ; GO:0006364
g430	5529	6	5	1
g431	987	2	2
g432	2832	2	2			Phosphonate-bd	PF04916.16
g433	567	1	1
g434	2580	1	1			DUF6480	PF20088.2
g435	8760	2	1	1
g436	4734					Cu_amine_oxid	PF01179.23	Pfam:PF01179 Cu_amine_oxid	GO:amine metabolic process ; GO:0009308
g437	234	1	1
g438	642	3	2	1		Ras	PF02145.18
g439	1290					Methyltransf_25	PF13578.9
g440	3399	4	1	3		DUF1604	PF07713.16	Pfam:PF07713 DUF1604	GO:mRNA processing ; GO:0006397
g441	1353					Med4	PF05669.15
g442	3063					PDZ_3	PF13180.9
g443	201	3	1	1	1
g444	633
g445	309	2	1	1		COX6B	PF02297.20	Pfam:PF02297 COX6B	GO:respiratory chain complex IV ; GO:0045277
g446	1170					IMP2_N	PF18591.4
g447	957	1		1		Ldh_1_N	PF02866.21
g448	405					Rad60-SLD_2	PF11976.11
g449	327	4		2	2	DUF6338	PF19865.2
g450	2424					ACDC	PF14733.9
g451	1500					RED_N	PF07807.14
g452	1536	3	1	2		ThiF	PF00899.24
g453	1605	18	4	12	2	PSII_BNR	PF00421.22
g454	888	4	4			ELM2	PF01448.27
g455	6252	7	5	1	1	eIF3_p135	PF12807.10
g456	2313	4	1	3		DEAD	PF00270.32	Pfam:PF00270 DEAD	GO:ATP binding ; GO:0005524
g457	10056					Acid_PPase	PF12689.10	Pfam:PF12689 Acid_PPase	GO:phosphatase activity ; GO:0016791
g458	4077	1			1
g459	1995					DEAD	PF00270.32	Pfam:PF00270 DEAD	GO:ATP binding ; GO:0005524
g460	1143	6	2	4		DUF4471	PF14740.9
g461	207	6	4	1	1	STAC2_u1	PF04184.15
g462	537	5	4		1	DUF2586	PF10758.12
g463	783	9	6	3		TraT	PF05818.15	Pfam:PF05818 TraT	GO:outer membrane ; GO:0019867
g464	501	15	2	11	2	DUF2126	PF09899.12
g465	1533					Ax_dynein_light	PF10211.12
g466	1629					Radial_spoke	PF04002.18
g467	16287	1	1			Ephrin_rec_like	PF07699.16
g468	2808					cNMP_binding	PF00027.32
g469	2043	1		1		eIF3h_C	PF19445.2
g470	9588
g471	1557					HRG	PF00570.26
g472	843	1	1			Proteasome	PF00841.22
g473	1242					zf-met	PF12874.10
g474	396					HILPDA	PF04588.16
g475	213
g476	564
g477	468	3		3
g478	309
g479	738	1	1			EGF_2	PF07974.16
g480	1047	1			1	HlyIII	PF06109.16
g481	213	54	14	37	3
g482	369	26	26
g483	597	4	2	2		Ni_hydr_CYTB	PF10126.12
g484	318	5	1	1	3
g485	4134	4	3		1	NECFESHC	PF10379.12
g486	2718	1	1			PIG-S	PF08510.15
g487	1365					UPF0060	PF02694.18	Pfam:PF02694 UPF0060	GO:membrane ; GO:0016020
g488	1464	11	11
g489	2025	60	60
g490	3732	186	186			Exo_endo_phos	PF03372.26	Pfam:PF03372 Exo_endo_phos	GO:catalytic activity ; GO:0003824
g491	4002	2		2		HEAT_2	PF02985.25
g492	1479	2	2			SR-25	PF00299.21
g493	489	7	4	3		PAC4	PF10178.12
g494	537	3	2	1		GET4	PF14963.9
g495	1863	2	2			UPF0231	PF06062.14
g496	1122	4		3	1
g497	216	6	1	3	2	DUF1269	PF06897.15
g498	2166	7	3	1	3	CRAL_TRIO	PF00650.23
g499	2715	4	1	3		Pkinase	PF02173.20
g500	228	6		6		MOZART1	PF04870.19
g501	1350	15	12	1	2	Tubulin	PF00091.28	Pfam:PF00091 Tubulin	GO:GTP binding ; GO:0005525
g502	897	5	3	2		DUF202	PF02656.18
g503	249	23	21	1	1
g504	1527	13	12		1	Dmrt1	PF12374.11
g505	852	1	1			Hydrolase	PF17213.6
g506	3441	8	5	2	1	Mcl1_mid	PF13072.9
g507	2268	10	1	9		LRR_8	PF13516.9
g508	1203					adh_short	PF00106.28
g509	4122
g510	4791
g511	1038					Thioredoxin_7	PF13899.9
g512	4077					ABC_membrane	PF00664.26	Pfam:PF00664 ABC_membrane	GO:integral component of membrane ; GO:0016021
g513	1347					Thioredoxin	PF00085.23
g514	1080					Peptidase_C12	PF03415.17
g515	5346	1	1			Pkinase	PF02173.20
g516	1683					PGM_PMM_I	PF18105.4
g517	1530					ACP_syn_III_C	PF08541.13
g518	540	1	1			QcrA_N	PF09796.12
g519	1143	2	1	1		AlaDh_PNT_C	PF01262.24
g520	921	3	1	1	1	YL1	PF05764.16	Pfam:PF05764 YL1	GO:nucleus ; GO:0005634
g521	2277	11		11		RRM_1	PF10378.12
g522	300	17	1	11	5	EPL1	PF10513.12
g523	2733
g524	675	1		1		Ribosomal_L27	PF16906.8
g525	2796	6	4	2		ACDC	PF14733.9
g526	4209	3	2	1		DSPc	PF00782.23	Pfam:PF00782 DSPc	GO:dephosphorylation ; GO:0016311
g527	735	1	1			Arm	PF00514.26	Pfam:PF00514 Arm	GO:protein binding ; GO:0005515
g528	201	1		1
g529	1680	3	3			CAF1	PF04857.23
g530	4527	2	2			ATG9	PF04109.19	Pfam:PF04109 ATG9	GO:autophagy ; GO:0006914
g531	3555	1	1			AAA	PF00004.32	Pfam:PF00004 AAA	GO:ATP hydrolysis activity ; GO:0016887
g532	5100	2	2			SUIM_assoc	PF01253.25
g533	5580	3	3			Saf4_Yju2	PF09460.13
g534	2526	2	2			TPR_1	PF00515.31	Pfam:PF00515 TPR_1	GO:protein binding ; GO:0005515
g535	336	1	1			CDK2AP	PF09806.12
g536	2025	1			1	cobW	PF02492.22
g537	2148	2	1	1		Ribonuc_red_sm	PF00317.24
g538	2037	1			1	Pyr_redox_2	PF00070.30
g539	12060	1		1		Pkinase	PF02173.20
g540	369	5	1	4
g541	1260	3		1	2
g542	681	15	4	3	8	RL10P_insert	PF17797.4
g543	1620	15	3	10	2	Ank_2	PF12796.10	Pfam:PF12796 Ank_2	GO:protein binding ; GO:0005515
g544	1911	2	2			SR-25	PF00299.21
g545	1836	26	4	8	14	DUF2722	PF10846.11
g546	5271	9	2	5	2	Presenilin	PF09687.13
g547	1056	1		1		Sod_Fe_C	PF00080.23
g548	2727					SUIM_assoc	PF01253.25
g549	255	1		1		FAM199X	PF15814.8
g550	4779
g551	1011					Kdo	PF03812.16
g552	1494					Collagen	PF01391.21
g553	2589					Sugar_tr	PF11471.11
g554	1701
g555	4737					DUF4200	PF13863.9
g556	1377	9		4	5	RCC1	PF10657.12
g557	777	15	1	9	5	SUIM_assoc	PF01253.25
g558	879	6	5		1	Ras	PF02145.18
g559	600	5	3	1	1	Macoilin	PF14865.9
g560	696	2		2		eIF-5_eIF-2B	PF01873.20	Pfam:PF01873 eIF-5_eIF-2B	GO:translational initiation ; GO:0006413
g561	435	14	8	4	2	Ribosomal_L7Ae	PF03868.18
g562	1086	20	2	14	4	BAMBI	PF06211.15
g563	2688	2		1	1	RskA	PF12791.10
g564	2430	18	4	10	4	zf-RING_2	PF13639.9
g565	2070	13	7	2	4	zf-CCCH	PF00642.27	Pfam:PF00642 zf-CCCH	GO:metal ion binding ; GO:0046872
g566	2055	2	2			Chromo	PF00385.27
g567	402	4	4			zf-RING_2	PF13639.9
g568	1839	5	1	4		LCAT	PF09465.13
g569	1467	17	13	3	1	Pkinase	PF02173.20
g570	1572	12	11	1		DNA_methylase	PF00145.20	Pfam:PF00145 DNA_methylase	GO:methyltransferase activity ; GO:0008168
g571	279
g572	1716					GAS	PF02844.18
g573	420					Atypical_Card	PF18461.4
g574	4965					GCP_C_terminal	PF04551.17
g575	5487					TPR_2	PF07719.20
g576	2178					Asp	PF00026.26
g577	270					SDP_N	PF13630.9
g578	267	1			1	Mucin-like	PF01456.20
g579	576					PAT1	PF09016.13
g580	1674					DUF3273	PF11677.11
g581	816	2	2			SOK	PF11365.11
g582	1023	1		1		UFD1	PF03152.17	Pfam:PF03152 UFD1	GO:ubiquitin-dependent protein catabolic process ; GO:0006511
g583	1656					Methyltransf_34	PF10017.12
g584	306					AF-4	PF05110.16
g585	1512					BCDHK_Adom3	PF10436.12
g586	291
g587	486	2	1	1		DUF4614	PF15391.9
g588	942	4	3		1	YccJ	PF13993.9
g589	2103	2		1	1	Dsc3_N	PF10302.12
g590	318	6		5	1
g591	3114					DUF4757	PF15949.8
g592	3066	1	1			RabGAP-TBC	PF03528.18
g593	438	6		4	1	SUIM_assoc	PF01253.25
g594	2601	14		14		TSP1_spondin	PF19028.3
g595	1086	1			1	Radial_spoke	PF04002.18
g596	216	10		10		DUF959	DUF959
g597	1257	6		5	1
g598	5082	7	1	6		F-box	PF00646.36	Pfam:PF00646 F-box	GO:protein binding ; GO:0005515
g599	5352	8	7		1
g600	462	6	4		2	K-box	PF17054.8
g601	249	5	5
g602	291	18	7	10	1
g603	258	3	2		1
g604	1518	10	2	6	2	Arm	PF00514.26	Pfam:PF00514 Arm	GO:protein binding ; GO:0005515
g605	1317	1	1			FBP_C	PF16571.8
g606	1464	3	2	1
g607	1044					DUF4200	PF13863.9
g608	234
g609	1248	1	1
g610	4374	4		3	1	TFIIA	PF03153.16	Pfam:PF03153 TFIIA	GO:transcription factor TFIIA complex ; GO:0005672
g611	1248	1	1			AP2	PF00847.23	Pfam:PF00847 AP2	GO:regulation of transcription, DNA-templated ; GO:0006355
g612	1317					RNA_pol_Rpc4	PF05158.15
g613	396	4	4
g614	1569	5		5		Rtt106	PF09510.13
g615	5349	20	20
g616	2622	6	4	2		Vps35	PF03635.20	Pfam:PF03635 Vps35	GO:retromer, cargo-selective complex ; GO:0030906
g617	4002	1	1			RNA_pol_Rpb2_6	PF04567.20
g618	1224					DUF4201	PF13870.9
g619	2490	4	3	1		Dpy-30	PF05186.16
g620	2712					MIC19_MIC25	PF07035.15
g621	2976	2	1	1		Activator_LAG-3	PF11498.11
g622	1872	2			2	KASH	PF08580.13
g623	3636	2	1	1
g624	7752	4	2	2
g625	291	1			1
g626	834	1		1		DUF4647	PF15504.9
g627	903	2		2		TFIIA	PF03153.16	Pfam:PF03153 TFIIA	GO:transcription factor TFIIA complex ; GO:0005672
g628	3948	8	2	5	1	PP2C	PF10252.12
g629	6027	7	5	2
g630	657	6	2	2	2	RR_TM4-6	PF14239.9
g631	2856	12	5	5	2	V-ATPase_H_C	PF11698.11	Pfam:PF11698 V-ATPase_H_C	GO:vacuolar proton-transporting V-type ATPase, V1 domain ; GO:0000221
g632	417	19	10	8	1	RRM_1	PF10378.12
g633	888	10	6	2	2	Cmc1	PF08583.13
g634	1071	21	6	15		Glutaredoxin	PF04960.18
g635	750	5		2	3	DUF4148	PF13663.9
g636	4161					DNA_ligase_A_M	PF01068.24	Pfam:PF01068 DNA_ligase_A_M	GO:DNA recombination ; GO:0006310
g637	753					CCDC24	PF15669.8
g638	1338	2	1	1		Mito_carr	PF05919.14
g639	1431	7	1	5	1	CWC25	PF12542.11
g640	2700	3		2	1	XPA_C	PF05181.15
g641	2166	20	1	18	1	Nucleoside_tran	PF07575.16
g642	921	3	2		1
g643	1569	7	1	4	2	SOG2	PF04158.17
g644	2556	2		2		Ku	PF13619.9
g645	2277	3		2	1	TFIIA	PF03153.16	Pfam:PF03153 TFIIA	GO:transcription factor TFIIA complex ; GO:0005672
g646	912
g647	627	6	6			STIMATE	PF15253.9
g648	2712	2		2		UBA	PF00627.34
g649	1101					Gly-zipper_OmpA	PF13488.9
g650	288					Ribosomal_60s	PF05817.17
g651	765					SARAF	PF11409.11
g652	510					CCDC84	PF14968.9
g653	3210					PAN_4	PF08277.15
g654	1950					NIF	PF06119.17
g655	3777	1			1	WD40	PF00400.35	Pfam:PF00400 WD40	GO:protein binding ; GO:0005515
g656	675	8	4	2	2	ATG16	PF08614.14
g657	1926	20	6	12	2	Brr6_like_C_C	PF10104.12	Pfam:PF10104 Brr6_like_C_C	GO:nuclear membrane ; GO:0031965
g658	2481	11	2	6	3	Sua5_yciO_yrdC	PF03481.16
g659	2709	4	1	2	1	F-box-like	PF12937.10	Pfam:PF12937 F-box-like	GO:protein binding ; GO:0005515
g660	969	6		1	5
g661	465	4	1	1	2	Cofilin_ADF	PF00241.23	Pfam:PF00241 Cofilin_ADF	GO:actin binding ; GO:0003779
g662	1053	5	1	2	2	Ribosomal_S9	PF01201.25
g663	1257					SR-25	PF00299.21
g664	4347	12	4	6	2	MutS_V	PF05190.21
g665	2274	10	4	4	2	Sugar_tr	PF11471.11
g666	693
g667	1740					K_channel_TID	PF19258.2
g668	1383	8	1	5	2	Hamartin	PF08878.14
g669	2682	1		1		TTL	PF03133.18	Pfam:PF03133 TTL	GO:cellular protein modification process ; GO:0006464
g670	3498	14	4	8	2	DEAD	PF00270.32	Pfam:PF00270 DEAD	GO:ATP binding ; GO:0005524
g671	297	9	1	6	2	Shadoo	PF14604.9
g672	2229	18		17	1	PAT1	PF09016.13
g673	3303	7	3	1	3	MIF4G_like_2	PF09088.14
g674	1074	3	2	1		Methyltransf_32	PF13847.9
g675	417	10	7	2	1	DASH_Spc19	PF08287.14	Pfam:PF08287 DASH_Spc19	GO:DASH complex ; GO:0042729
g676	603	24	1	20	3	Sec16_C	PF12932.10
g677	1476	10	3	4	3	TPR_MLP1_2	PF07926.15	Pfam:PF07926 TPR_MLP1_2	GO:protein import into nucleus ; GO:0006606
g678	639	4	4			Gram_pos_anchor	PF16570.8
g679	3135	2		1	1
g680	321	5	4		1	Ribosomal_L36e	PF00444.21
g681	1224	19	9	9	1	Bystin	PF05291.14
g682	435	5	1	3	1
g683	636	7	6	1		HemY_N	PF04375.17
g684	225	14	11	3
g685	1539	19	7	8	4	Peptidase_C1	PF01252.21
g686	1485					Glycolytic	PF06475.14
g687	2301	2		2		MCM	PF05934.14
g688	498	6	6
g689	687	2	2			U1snRNP70_N	PF12220.11
g690	1569	5	5			GARP	PF04410.17
g691	4131	6	2	3	1	ACDC	PF14733.9
g692	774	2		2		TrbL_3	PF19590.2
g693	333	1	1			IMUP	PF11798.11
g694	465	5	5			UQ_con	PF00179.29
g695	747	7	2	5		Saf4_Yju2	PF09460.13
g696	759	27	17	9	1	DUF4179	DUF4179
g697	2223	14	6	5	3	RNB	PF03431.16
g698	642	3	2	1		TFIIA	PF03153.16	Pfam:PF03153 TFIIA	GO:transcription factor TFIIA complex ; GO:0005672
g699	921	38	3	34	1	COPI_assoc	PF08507.13
g700	762	5	5			p450	PF08727.14
g701	609	6	4	1	1	Enkurin	PF13864.9
g702	498	11	9	2		Hamartin	PF08878.14
g703	276	24	5	17	2
g704	4761	2		2		PDEase_I	PF08629.13
g705	2967	6	5	1		Dpy19	PF10034.12	Pfam:PF10034 Dpy19	GO:integral component of membrane ; GO:0016021
g706	993	2	2			Glyoxalase	PF12524.11
g707	1464					CPW_WPC	PF09717.13
g708	1950	1		1		RAP	PF00638.21
g709	816					PTPLA	PF03095.18
g710	3483	4	3	1		FH2	PF02181.26
g711	1353	3	3			WD40	PF00400.35	Pfam:PF00400 WD40	GO:protein binding ; GO:0005515
g712	1266	23	22	1		Lipase_3	PF01674.21
g713	408	2	2
g714	288	17	11	6
g715	1281	3	3
g716	354	3	3
g717	582	1			1
g718	237	3	2		1
g719	1818	3	3			ACAS_N	PF16177.8
g720	723	1	1
g721	2577	2	1	1		zf-RING_11	PF17123.8
g722	402	2	2
g723	738	17	14	3		zf-CCHC	PF00098.26	Pfam:PF00098 zf-CCHC	GO:zinc ion binding ; GO:0008270
g724	2181	16	16			MOZ_SAS	PF12926.10
g725	1359	19	19			Peptidase_A22B	PF03566.16
g726	3114	18	18			Kelch_5	PF13418.9
g727	378	1			1	UPF0203	PF05254.15
g728	201	3		3		ARF7EP_C	PF14949.9
g729	294
g730	2016	60	7	49	4
g731	264	41	22	15	4
g732	468	16		12	4	Vma12	PF11712.11	Pfam:PF11712 Vma12	GO:vacuolar proton-transporting V-type ATPase complex assembly ; GO:0070072
g733	420	18	3	12	3	OrfB_IS605	PF17495.5
g734	1773	19		18	1	PP2C	PF10252.12
g735	2262	11	4	5	2
g736	456	9	6	3		ERM_helical	PF20492.1
g737	4167	17	9	6	2	E1-E2_ATPase	PF00122.23
g738	2367	11	5	6		AP2	PF00847.23	Pfam:PF00847 AP2	GO:regulation of transcription, DNA-templated ; GO:0006355
g739	333	14	9	5
g740	1674	32	29	3		DUF5870	PF19195.3
g741	5661	1	1			Shikimate_dh_N	PF01488.23
g742	4902	4	1		3	DHQ_synthase	PF01761.23
g743	1575	6	3	1	2	FAM210A-B_dom	PF06916.16
g744	1269	5	4		1	PGK	PF00342.22
g745	591	1		1		NAC	PF07990.15
g746	726
g747	306					CTNNBL	PF08216.14
g748	1200	1	1			CTNNBL	PF08216.14
g749	1452	4	4			PALP	PF02089.18
g750	972	13	7	5	1	Pkinase	PF02173.20
g751	1536	1	1
g752	741	1		1		zf-CSL	PF05207.16
g753	537	16	3	13		Rad60-SLD	PF08658.13
g754	705	3		3		Pap_E4	PF04928.20
g755	5214					TruB_N	PF01509.21	Pfam:PF01509 TruB_N	GO:RNA processing ; GO:0006396
g756	3549	3	1	1	1	EF-hand_7	PF13499.9	Pfam:PF13499 EF-hand_7	GO:calcium ion binding ; GO:0005509
g757	2406	8	4	4
g758	1788	2	2
g759	315	9	2	7
g760	5730	5		3	2	Kinesin	PF18124.4
g761	1182					HSP20	PF12062.11
g762	3162	8	1	5	2	Sel1	PF06775.17
g763	618	13	3	7	3
g764	4659					DUF1645	PF07816.14
g765	1170	2		2
g766	954	8		4	4	Gar1	PF11770.11
g767	1005	6		1	5	RPN13_C	PF08579.14
g768	1182	1		1		ER_lumen_recept	PF00810.21	Pfam:PF00810 ER_lumen_recept	GO:integral component of membrane ; GO:0016021
g769	2382	4	2	1	1	Pyr_redox_2	PF00070.30
g770	288	2		1	1
g771	300	3	1	2
g772	1356	4	3	1		His_Phos_1	PF18275.4
g773	1383					DNA_primase_lrg	PF04104.17	Pfam:PF04104 DNA_primase_lrg	GO:DNA replication, synthesis of RNA primer ; GO:0006269
g774	618	1	1			Utp14	PF04615.16
g775	246	2		1	1	EspB	PF05802.14
g776	1065	2		1	1	PS_Dcarbxylase	PF16836.8
g777	636
g778	2835	3	2		1	DUF2722	PF10846.11
g779	504	4	1	1	2	DUF1360	PF07098.14
g780	1590	11	6	4	1	DnaJ	PF00226.34
g781	3126	8	7	1		Rhodanese	PF12300.11
g782	738	4	4			Couple_hipA	PF13657.9
g783	999	6		4	2	DUF1117	PF06547.15
g784	2397	1	1
g785	2175	4	2	2		GHMP_kinases_N	PF08544.16
g786	318	4	3		1	DUF2076	PF09849.12
g787	1332	6	4	1	1	Aminotran_5	PF00266.22
g788	261	14	11	3		Androgen_recep	PF02166.19	Pfam:PF02166 Androgen_recep	GO:nucleus ; GO:0005634
g789	537	16	10	4	2	Urb2	PF10441.12
g790	375	13	10		3	FAM199X	PF15814.8
g791	1383	19	9	8	2	SUIM_assoc	PF01253.25
g792	1356	9	6	1	2	Thiolase_N	PF00108.26	Pfam:PF00108 Thiolase_N	GO:acyltransferase activity, transferring groups other than amino-acyl groups ; GO:0016747
g793	2877	5	5
g794	1704	8	1	7
g795	3108	1	1
g796	360	8	7	1
g797	6252	12	6	6
g798	1011	14	7	7		RAP	PF00638.21
g799	3633	12	5	2	5	Dpy19	PF10034.12	Pfam:PF10034 Dpy19	GO:integral component of membrane ; GO:0016021
g800	606	5		5		FF	PF01846.22
g801	213					FAM24	PF15193.9
g802	1893					MFS_1	PF17352.5
g803	258					LCE	PF09798.12
g804	3603	1	1			DUF4179	PF13786.9
g805	3546	1	1
g806	12600					LRR_8	PF13516.9
g807	1893					EGF	PF00008.30
g808	642					Img2	PF08397.14
g809	351					Macoilin	PF14865.9
g810	999					DUF6267	PF19782.2
g811	3075					Peptidase_C78	PF12387.11
g812	408					IBR	PF11422.11
g813	1764					Acatn	PF13000.10	Pfam:PF13000 Acatn	GO:integral component of membrane ; GO:0016021
g814	2445					CDC50	PF03381.18	Pfam:PF03381 CDC50	GO:membrane ; GO:0016020
g815	4725					AP2	PF00847.23	Pfam:PF00847 AP2	GO:regulation of transcription, DNA-templated ; GO:0006355
g816	2697					AAA	PF00004.32	Pfam:PF00004 AAA	GO:ATP hydrolysis activity ; GO:0016887
g817	930	1		1		Mito_carr	PF05919.14
g818	747	1	1			GSHPx	PF08886.14
g819	3849	1		1		FtsJ	PF01728.22	Pfam:PF01728 FtsJ	GO:methylation ; GO:0032259
g820	1764
g821	1767
g822	861					zf-CCHC	PF00098.26	Pfam:PF00098 zf-CCHC	GO:zinc ion binding ; GO:0008270
g823	2292	3	1	2		RVT_1	PF08284.14
g824	264	1		1
g825	1626
g826	1161					2OG-FeII_Oxy_3	PF13640.9
g827	1737					DDOST_48kD	PF03345.17	Pfam:PF03345 DDOST_48kD	GO:endoplasmic reticulum membrane ; GO:0005789
g828	873	1		1		zf-NOSIP	PF15906.8
g829	2790					PKcGMP_CC	PF20433.1
g830	1428					Bud13	PF09736.12
g831	1638					AAA	PF00004.32	Pfam:PF00004 AAA	GO:ATP hydrolysis activity ; GO:0016887
g832	219	1	1
g833	1380	17	4	13		SIT	PF13580.9
g834	2220	17	5	11	1	RRM_1	PF10378.12
g835	726	2	1	1		DUF6270	PF19786.2
g836	2118	5		5		AMP-binding	PF00501.31
g837	879	1	1
g838	264	7	2	5
g839	630	4	1	2	1
g840	285	6	1	2	3
g841	1092	8	2	5	1	zf-CCHC	PF00098.26	Pfam:PF00098 zf-CCHC	GO:zinc ion binding ; GO:0008270
g842	3936	16	4	5	2	Pkinase	PF02173.20
g843	432	5	2	2	1
g844	510	3	3			Sigma70_r4	PF04539.19
g845	363	6	2	2	2	DUF6538	PF20172.1
g846	2211	6	2	3	1	RT_RNaseH_2	PF17917.4
g847	1152	3	2		1	LRR_4	PF07725.15
g848	11703					RCC1	PF10657.12
g849	2430					zf-LITAF-like	PF10601.12
g850	2376					GpcrRhopsn4	PF20454.1
g851	6738	2	2			MIF4G	PF14877.9
g852	351	1			1	TFIIA	PF03153.16	Pfam:PF03153 TFIIA	GO:transcription factor TFIIA complex ; GO:0005672
g853	870					Dehydrin	PF00257.22	Pfam:PF00257 Dehydrin	GO:response to water ; GO:0009415
g854	1497					AAA	PF00004.32	Pfam:PF00004 AAA	GO:ATP hydrolysis activity ; GO:0016887
g855	2181	1		1		CLP1_N	PF16573.8
g856	306					Med15	PF08638.14
g857	3954					IQ	PF02121.21
g858	2160
g859	1245	8	1	5	2	XPG_I	PF00867.21	Pfam:PF00867 XPG_I	GO:nuclease activity ; GO:0004518
g860	1233	6	1	4	1	Adaptin_N	PF01602.23	Pfam:PF01602 Adaptin_N	GO:membrane coat ; GO:0030117
g861	2175	6	5	1		Adaptin_N	PF01602.23	Pfam:PF01602 Adaptin_N	GO:membrane coat ; GO:0030117
g862	1839	5	1	2	2	Tho1_MOS11_C	PF18592.4
g863	5277	10		7	3	RNA_pol_Rpb1_5	PF05000.20
g864	2607	1	1			Tfb2	PF03849.17	Pfam:PF03849 Tfb2	GO:transcription factor TFIIH core complex ; GO:0000439
g865	258	10		5	5
g866	918
g867	3816					ABC1	PF03109.19
g868	3948	2	1		1	UPF0688	PF15772.8
g869	762	1	1			Sybindin	PF19588.2
g870	2001					Pex2_Pex12	PF07163.15
g871	3345	1	1			IBN_N	PF10416.12
g872	1599	16	16
g873	2325	18	15	2	1	R3H-assoc	PF01424.25
g874	1269	4	2	1	1	Methyltr_RsmB-F	PF09936.12
g875	1074	27	24		3	DUF6301	PF19818.2
g876	4869	20	18	1	1	MgtE	PF02308.19
g877	1284	6	6			THH1_TOM1-3_dom	PF06454.14
g878	588	10	10
g879	534	3	2	1		L27	PF02442.20
g880	1128	7	2	2	3	TAL_FSA	PF00923.22	Pfam:PF00923 TAL_FSA	GO:carbohydrate metabolic process ; GO:0005975
g881	483	1	1			Sod_Fe_N	PF02777.21
g882	1557	9	9			Peptidase_M16	PF13539.9
g883	1935	4	3		1	Hydrolase_4	PF08282.15
g884	1167	5		5		Actin	PF00022.22
g885	8577	3	1	1	1	SR-25	PF00299.21
g886	438	2	1		1	Menin	PF03547.21
g887	2487	6	4		2
g888	2241	10	2	2	6
g889	1461	6		6		AA_kinase	PF00696.31
g890	318	3	1	2		Dpy19	PF10034.12	Pfam:PF10034 Dpy19	GO:integral component of membrane ; GO:0016021
g891	630	11	2	8	1
g892	2016	16		15	1	Pkinase	PF02173.20
g893	387
g894	1272	1		1		Comm	PF15957.8	Pfam:PF15957 Comm	GO:axon guidance ; GO:0007411
g895	1041					TMEM51	PF15345.9
g896	618					YkuD	PF03734.17	Pfam:PF03734 YkuD	GO:transferase activity ; GO:0016740
g897	981	2	1		1	TMEM51	PF15345.9
g898	201
g899	267
g900	2949	1	1			Acyltransferase	PF01553.24	Pfam:PF01553 Acyltransferase	GO:acyltransferase activity ; GO:0016746
g901	4023					tRNA-synt_1	PF00133.25	Pfam:PF00133 tRNA-synt_1	GO:tRNA aminoacylation for protein translation ; GO:0006418
g902	1059	1	1			tRNA-synt_1	PF00133.25	Pfam:PF00133 tRNA-synt_1	GO:tRNA aminoacylation for protein translation ; GO:0006418
g903	2097	1		1		NMD3	PF18757.4
g904	1059	2	1	1
g905	273	12	12
g906	1086	8	7	1
g907	246	5	4	1
g908	291	2	1	1
g909	891	1		1		CYYR1	PF10873.11
g910	903
g911	447
g912	942	1		1		Stimulus_sens_1	PF12400.11
g913	2691	1			1	Dynactin_p62	PF05502.16	Pfam:PF05502 Dynactin_p62	GO:dynactin complex ; GO:0005869
g914	501	5	2	2	1	CHS5_N	PF16892.8	Pfam:PF16892 CHS5_N	GO:protein dimerization activity ; GO:0046983
g915	873	5	4	1
g916	921	1		1
g917	213	1			1
g918	900	2		2		DUF3549	PF12069.11
g919	909					RCR	PF16976.8
g920	4335					tRNA-synt_1d	PF00750.22
g921	408	3	2		1	BSP_II	PF05432.14	Pfam:PF05432 BSP_II	GO:extracellular region ; GO:0005576
g922	360					DUF6383	PF19910.2
g923	525	3		2	1	Presenilin	PF09687.13
g924	918
g925	2544
g926	936	19	1	15	3	Syntaphilin	PF01034.23
g927	1233	2	2
g928	1272	8	7		1
g929	2769	9	4	3	2	zf-3CxxC_2	PF17180.7
g930	1842	6	1	3	2	ABC_tran	PF00005.30	Pfam:PF00005 ABC_tran	GO:ATP binding ; GO:0005524
g931	690					DUF1761	PF08570.13
g932	3483	3	1	1	1	ELFV_dehydrog	PF00208.24	Pfam:PF00208 ELFV_dehydrog	GO:cellular amino acid metabolic process ; GO:0006520
g933	3024	1		1		GpcrRhopsn4	PF20454.1
g934	921	11	3	6	2	CIAPIN1	PF05093.16	Pfam:PF05093 CIAPIN1	GO:cytoplasm ; GO:0005737
g935	2001					ATP-sulfurylase	PF01747.20	Pfam:PF01747 ATP-sulfurylase	GO:sulfate adenylyltransferase (ATP) activity ; GO:0004781
g936	2595	12	12			ACDC	PF14733.9
g937	393	37	22	10	5
g938	1116	13	6	6	1	Laminin_G_3	PF02210.27
g939	4416	3	3			Ribosomal_L32e	PF01198.22
g940	831	7	5		2
g941	924	1	1			DnaJ	PF00226.34
g942	3066
g943	840	4	2		2	PITH	PF15099.9
g944	3024	11	3	7	1	Cas_Csn2	PF09711.13
g945	2799	10	5	5		LETM1_RBD	PF06328.14
g946	2421	19	12	6	1
g947	1416	5	3	1	1	Neur_chan_LBD	PF12533.11
g948	306	2	1	1
g949	642	6	4	2		Ion_trans	PF00552.24
g950	1716	47	25	15	7
g951	4839	5		5		PCI	PF14058.9
g952	1908	1			1	GNAT_acetyltr_2	PF12746.10
g953	1074	1			1	SNAP	PF18750.4
g954	2538	2		2		Rep_fac-A_C	PF08661.14
g955	207	1	1			PKI	PF18331.4
g956	3942					ThiD2	PF17792.4
g957	5037
g958	1827	1	1			AMMECR1	PF01871.20
g959	1596	7		7		CID	PF04818.16
g960	3462	21	4	12	5	SUIM_assoc	PF01253.25
g961	3261	5	4		1	MINDY_DUB	PF13898.9
g962	678	12	5	6	1	Med7	PF04934.17
g963	3666	14	4	8	2	PP2C	PF10252.12
g964	10980	5		5		Peptidase_C54	PF05550.14
g965	7662	25	1	21	3
g966	1743	1		1
g967	6021	12	5	5	2
g968	873	2	1	1		TFIIA	PF03153.16	Pfam:PF03153 TFIIA	GO:transcription factor TFIIA complex ; GO:0005672
g969	306	4		3	1	zf-C2H2_jaz	PF12171.11
g970	345	1			1	NPR3	PF06218.14
g971	3273	8	2	5	1	TPR_1	PF00515.31	Pfam:PF00515 TPR_1	GO:protein binding ; GO:0005515
g972	1644	1	1			Ribosomal_S10	PF01281.22
g973	1854	20	2	17	1	RNA_pol_Rpc4	PF05158.15
g974	309	4	4
g975	1884	49	5	35	9	BPL_LplA_LipB	PF03099.22	Pfam:PF03099 BPL_LplA_LipB	GO:cellular protein modification process ; GO:0006464
g976	2085	11	4	6	1	Diphthamide_syn	PF01866.20	Pfam:PF01866 Diphthamide_syn	GO:peptidyl-diphthamide biosynthetic process from peptidyl-histidine ; GO:0017183
g977	6687	3	2	1		UCH_1	PF13423.9
g978	4140	4	3	1		PMC2NT	PF09373.13
g979	2076	15	12	2	1	DUF4111	PF13427.9
g980	900	15	6	9		Apolipoprotein	PF01442.21	Pfam:PF01442 Apolipoprotein	GO:extracellular region ; GO:0005576
g981	540	2	1		1	RsbU_N	PF08678.13
g982	315	4	2	1	1	RPN2_C	PF17781.4
g983	3642	3	2	1		Suf	PF06999.15
g984	4683	1	1			TLD	PF07534.19
g985	1212					Transket_pyr	PF02779.27
g986	1875	2		1	1	MIF4G	PF14877.9
g987	3558	10	1	9		DUF6479	PF20087.2
g988	1641	8	3	5		mRNA_cap_enzyme	PF03919.18
g989	1056	3	2	1		baeRF_family7	PF18849.4
g990	1416	12	3	5	4	SUIM_assoc	PF01253.25
g991	891	15	9	5	1	Mito_carr	PF05919.14
g992	597	7	7			RskA	PF12791.10
g993	3555	19	2	13	4	UPF0242	PF06785.14
g994	5091	11	4	3	4	Pkinase	PF02173.20
g995	3147	9	6	3		CRAL_TRIO	PF00650.23
g996	2214	1	1			Cupin_1	PF00190.25
g997	789	18	4	6	8	SUIM_assoc	PF01253.25
g998	2715					Form_Nir_trans	PF01226.20	Pfam:PF01226 Form_Nir_trans	GO:membrane ; GO:0016020
g999	1425					GTP_EFTU	PF01227.25
g1000	663	14	1	12	1	SOG2	PF04158.17
g1001	909	8	3	3	2	EFG_C	PF00679.27
g1002	2769	30	4	23	3	CLN3	PF02487.20	Pfam:PF02487 CLN3	GO:membrane ; GO:0016020
g1003	1113	3	3			MMR_HSR1_Xtn	PF08438.13
g1004	1242	11	7	2	2	DUF4460	PF14687.9
g1005	3447	8	6	1	1
g1006	585	3		3		TrbL_3	PF19590.2
g1007	3369	2	2			zf-CCCH	PF00642.27	Pfam:PF00642 zf-CCCH	GO:metal ion binding ; GO:0046872
g1008	459	9	9			SR-25	PF00299.21
g1009	1056	1	1			adh_short	PF00106.28
g1010	276					DUF1635	PF07795.14
g1011	885					Ribosomal_L19e	PF01245.23
g1012	1110					NifU	PF06988.14
g1013	6888					Presenilin	PF09687.13
g1014	13632	2	1	1		PRT6_C	PF13367.9
g1015	1524					Borrelia_P83	PF05262.14
g1016	2724	1	1			Cullin	PF00888.25	Pfam:PF00888 Cullin	GO:ubiquitin-dependent protein catabolic process ; GO:0006511
g1017	264	2	2			SUIM_assoc	PF01253.25
g1018	2037
g1019	222	3	2		1
g1020	342	1			1
g1021	3171					PA14	PF07828.15
g1022	513	1	1			SR-25	PF00299.21
g1023	675	2	1		1	ER_lumen_recept	PF00810.21	Pfam:PF00810 ER_lumen_recept	GO:integral component of membrane ; GO:0016021
g1024	2106					DAP3	PF10236.12
g1025	1791	9	4	4	1	DUF4477	PF14780.9
g1026	621	3	3			Ank_2	PF12796.10	Pfam:PF12796 Ank_2	GO:protein binding ; GO:0005515
g1027	1707	4		4		NAPRTase_C	PF04095.19
g1028	720					DUF4179	PF13786.9
g1029	2220	9	9			MFS_1	PF17352.5
g1030	2958	35	32	3		DUF3810	PF12725.10
g1031	2367	2	2			WD40	PF00400.35	Pfam:PF00400 WD40	GO:protein binding ; GO:0005515
g1032	3615					tRNA-synt_His	PF13393.9
g1033	1383					DUF1822	PF08852.14
g1034	3693	2	1	1
g1035	4842	6	1	2	3	AP2	PF00847.23	Pfam:PF00847 AP2	GO:regulation of transcription, DNA-templated ; GO:0006355
g1036	867	1	1
g1037	1269	17	5	10	2	Cys_Met_Meta_PP	PF01053.23	Pfam:PF01053 Cys_Met_Meta_PP	GO:transsulfuration ; GO:0019346
g1038	4830	5	1	4		SUIM_assoc	PF01253.25
g1039	4731	3		2	1	Dymeclin	PF09742.12
g1040	1032	2		2
g1041	921					Mago-bind	PF16666.8
g1042	336
g1043	6183					IF4E	PF05198.19
g1044	2952					START	PF02876.20
g1045	864
g1046	2112	3	1	1	1	Myb_DNA-binding	PF11831.11
g1047	4080	9		3	6	SF3b1	PF11931.11
g1048	7752	4	3	1		C2	PF00168.33
g1049	657	17	6	8	3	COX6C	PF02937.18
g1050	273
g1051	7023					EGF_CA	PF07645.18	Pfam:PF07645 EGF_CA	GO:calcium ion binding ; GO:0005509
g1052	2919	2	2			Phosphorylase	PF00922.20
g1053	225	16		8	8	DUF4692	PF15763.8
g1054	1590	4	1	2	1	Iso_dh	PF00857.23
g1055	1506	1		1		PHM7_cyt	PF19019.3
g1056	2199					SUIM_assoc	PF01253.25
g1057	1185	1			1	DUF2457	PF10446.12
g1058	765	5	2	1	2
g1059	1170	4	1	2	1
g1060	1752	15	4	6	5	Hydrolase_4	PF08282.15
g1061	534	8	4	4		Clat_adaptor_s	PF01217.23
g1062	660	4		2	2
g1063	1086	2	2
g1064	1638	10	3	5	2	Kin17_mid	PF04383.16
g1065	4866	10		10		NurA	PF10599.12
g1066	504	4	2	2
g1067	660					DUF648	PF04890.16
g1068	14784	1		1		AAA_6	PF12774.10	Pfam:PF12774 AAA_6	GO:ATP binding ; GO:0005524
g1069	1452	2		2		Tubulin	PF00091.28	Pfam:PF00091 Tubulin	GO:GTP binding ; GO:0005525
g1070	1041	3	1	1	1	RRM_1	PF10378.12
g1071	2361	15	2	12	1
g1072	333	6	3	1	2	Mod_r	PF20256.1
g1073	738
g1074	261	10	8	1	1
g1075	570	13	11		2	VRP3	PF03536.18
g1076	243	22	4	16	2
g1077	303	9	1	6	2
g1078	222	9	4	5
g1079	495	6	1	4	1	ELFV_dehydrog_N	PF02812.21	Pfam:PF02812 ELFV_dehydrog_N	GO:cellular amino acid metabolic process ; GO:0006520
g1080	2013	4	3	1		IRK	PF10401.12
g1081	225	25	14	10	1
g1082	210	19	11	6	2
g1083	2190	1	1			Takusan	PF04822.16
g1084	2655	14		10	4	RbpA	PF15519.9
g1085	255	1		1		Prefoldin_2	PF02996.20
g1086	6183					CheY-binding	PF09078.14
g1087	2640
g1088	3954					CBF	PF03914.20
g1089	4092	3	1	1	1
g1090	711	6	4	2		Apt1	PF10351.12
g1091	1887	9	8	1		Radical_SAM	PF06098.14
g1092	771	22	19	1	2	TFIIA	PF03153.16	Pfam:PF03153 TFIIA	GO:transcription factor TFIIA complex ; GO:0005672
g1093	318	12	10	2		zf-Tim10_DDP	PF02953.18
g1094	1956	7		3	4	LRR_9	PF13855.9
g1095	276	6		5	1	FTZ	PF03867.17
g1096	3375	14	2	5	7
g1097	438	4	2	1	1	Cytidylate_kin2	PF13189.9
g1098	1284	11	2	5	4	Metallophos	PF12044.11
g1099	1530					DUF4392	PF14336.9
g1100	813					SUIM_assoc	PF01253.25
g1101	2139	17	4	9	4	Pkinase	PF02173.20
g1102	375	34	8	18	8	DUF3446	PF11928.11
g1103	792	14	3	11		Lar_restr_allev	PF09861.12
g1104	300	8	8			DUF3348	PF11828.11
g1105	4233	4	3	1		POP1	PF07442.14
g1106	3411	13	6	6	1	SUIM_assoc	PF01253.25
g1107	477	6	1	4	1
g1108	753	1		1
g1109	1353	3	2	1		UQ_con	PF00179.29
g1110	630	10	2	6	2	Sarcoglycan_2	PF04790.16
g1111	1386	7	2	4	1	RNase_P_p30	PF03725.18
g1112	3102					DEAD	PF00270.32	Pfam:PF00270 DEAD	GO:ATP binding ; GO:0005524
g1113	993	2	2			PPP4R2	PF15503.9
g1114	1653	7		3	4	Methyltransf_23	PF13383.9
g1115	3999					DUF4887	PF16228.8
g1116	2529	16		14	2	Pkinase	PF02173.20
g1117	1971	8	3	3	2	CTP_transf_like	PF01467.29	Pfam:PF01467 CTP_transf_like	GO:biosynthetic process ; GO:0009058
g1118	2628	3	1	1	1	partial_CstF	PF01358.21
g1119	9984	9		6	3	EF-hand_7	PF13499.9	Pfam:PF13499 EF-hand_7	GO:calcium ion binding ; GO:0005509
g1120	2829	27	4	14	9	MACPF	PF09726.12
g1121	2010	13	4	7	2	HSP70	PF01430.22
g1122	2187	6	3		3	WS_DGAT_C	PF06974.16	Pfam:PF06974 WS_DGAT_C	GO:diacylglycerol O-acyltransferase activity ; GO:0004144
g1123	1374	17	15	2		Med26	PF11265.11
g1124	8655	15	13	2		Glyco_transf_20	PF15024.9
g1125	3672	8	6	2		DUF2742	PF10888.11
g1126	378	7	3	2	2
g1127	1125	3	3			GRASP55_65	PF03514.17
g1128	2313	1	1			RAB3GAP2_N	PF14656.9
g1129	3156	3	2	1		NAD_binding_1	PF08414.13
g1130	2571	4	1	1	2	Trehalose_PPase	PF02358.19	Pfam:PF02358 Trehalose_PPase	GO:trehalose biosynthetic process ; GO:0005992
g1131	522	3	1	1	1	PRR18	PF06506.14
g1132	447	4	2	1	1	SUIM_assoc	PF01253.25
g1133	1200					ER_lumen_recept	PF00810.21	Pfam:PF00810 ER_lumen_recept	GO:integral component of membrane ; GO:0016021
g1134	1227					vATP-synt_AC39	PF01992.19	Pfam:PF01992 vATP-synt_AC39	GO:proton-transporting ATPase activity, rotational mechanism ; GO:0046961
g1135	375	20	18	2
g1136	5640	6	6			SNF2-rel_dom	PF00209.21
g1137	2247					5_nucleotid	PF05761.17
g1138	897	3	3			COPI_assoc	PF08507.13
g1139	2181					Zip	PF02535.25	Pfam:PF02535 Zip	GO:membrane ; GO:0016020
g1140	4047					Peptidase_M16_M	PF05193.24
g1141	339	2	2			RskA	PF12791.10
g1142	1368					HTH_AsnC-type	PF00165.26
g1143	1209					SPX	PF03779.17
g1144	777	1		1		SYS1	PF11089.11
g1145	2871	4		4		tRNA_U5-meth_tr	PF05958.14	Pfam:PF05958 tRNA_U5-meth_tr	GO:RNA processing ; GO:0006396
g1146	6807					DNA_pol_A	PF00476.23	Pfam:PF00476 DNA_pol_A	GO:DNA replication ; GO:0006260
g1147	1617	1			1	Thioredoxin_8	PF13905.9
g1148	5211					Pkinase	PF02173.20
g1149	1596
g1150	378	1	1			TFIIA	PF03153.16	Pfam:PF03153 TFIIA	GO:transcription factor TFIIA complex ; GO:0005672
g1151	1413	2		2		TIP49	PF06068.16	Pfam:PF06068 TIP49	GO:ATP binding ; GO:0005524
g1152	6624	1	1			DUF2722	PF10846.11
g1153	1962					Pyr_redox_2	PF00070.30
g1154	6042					Myb_DNA-binding	PF11831.11
g1155	1728	1	1
g1156	3339					TMEM65	PF10507.12
g1157	4638					Fra10Ac1	PF09725.12
g1158	465
g1159	4191	2		2		DEAD	PF00270.32	Pfam:PF00270 DEAD	GO:ATP binding ; GO:0005524
g1160	1299					TFIIA	PF03153.16	Pfam:PF03153 TFIIA	GO:transcription factor TFIIA complex ; GO:0005672
g1161	249	6	1	4	1	ATG8	PF02991.19
g1162	498					SR-25	PF00299.21
g1163	3600	2	2			PH	PF18353.4
g1164	3564					FAM104	PF15434.9
g1165	1068
g1166	846	18	3	11	4	TFIIA	PF03153.16	Pfam:PF03153 TFIIA	GO:transcription factor TFIIA complex ; GO:0005672
g1167	252	3	2	1		RunxI	PF00853.22
g1168	324
g1169	1371
g1170	240
g1171	297	1	1			DUF272	PF03312.18
g1172	3255	4	2	2		DUF420	PF04238.15
g1173	1143	3		2	1	preATP-grasp_3	PF18604.4
g1174	642	2	2			Retrotrans_gag	PF04527.15
g1175	738	1		1
g1176	276	1		1
g1177	1575					Cyclin	PF08613.14	Pfam:PF08613 Cyclin	GO:regulation of cyclin-dependent protein serine/threonine kinase activity ; GO:0000079
g1178	228	3		1	2
g1179	654	2		2		FixG_C	PF11614.11
g1180	234	4	1	3
g1181	264	1	1
g1182	6423	1		1		SNF2-rel_dom	PF00209.21
g1183	693					RNA_polI_A34	PF08203.14
g1184	837	1	1			Glyco_tran_28_C	PF17039.8
g1185	1404					WD40	PF00400.35	Pfam:PF00400 WD40	GO:protein binding ; GO:0005515
g1186	5829	6		4	2	CPSase_L_D2	PF02786.20	Pfam:PF02786 CPSase_L_D2	GO:ATP binding ; GO:0005524
g1187	10017	1	1
g1188	5154					MFS_1	PF17352.5
g1189	3447	1			1	WD40	PF00400.35	Pfam:PF00400 WD40	GO:protein binding ; GO:0005515
g1190	1617	3		3		RTC	PF06216.14
g1191	651	1	1			Thioredoxin_8	PF13905.9
g1192	6183	2	2			PI3_PI4_kinase	PF00794.21
g1193	216	9	5	4
g1194	4116	6	5		1	Lactamase_B_2	PF00753.30
g1195	360	6	4		2
g1196	216	8		7	1
g1197	324					Dabb	PF07876.15
g1198	1128	7	2	4	1
g1199	318	6	4	1	1
g1200	1263	5		3	2	Torus	PF16131.8
g1201	1584	13	7	5	1	PHD	PF16616.8
g1202	2328	23	7	14	2	CASP_C	PF08172.15	Pfam:PF08172 CASP_C	GO:integral component of Golgi membrane ; GO:0030173
g1203	2268	2	1	1		PNTB	PF17464.5
g1204	3606	21	2	15	4	DNA_topoisoIV	PF00521.23	Pfam:PF00521 DNA_topoisoIV	GO:DNA topological change ; GO:0006265
g1205	939					NFACT-R_1	PF11923.11
g1206	7401					PIP5K	PF14875.9
g1207	1506	1	1			Nop	PF05819.14
g1208	3444					TPR_2	PF07719.20
g1209	1422					RRM_1	PF10378.12
g1210	4062					SUIM_assoc	PF01253.25
g1211	282
g1212	2310					CBM_5_12_2	PF14600.9
g1213	324					Molybdopterin_N	PF00384.25
g1214	894					TAF8_C	PF10406.12
g1215	270					Involucrin_N	PF06994.14
g1216	813
g1217	1947					DEAD	PF00270.32	Pfam:PF00270 DEAD	GO:ATP binding ; GO:0005524
g1218	1185					Cluap1	PF10234.12
g1219	948					Peptidase_C15	PF00656.25
g1220	2670	1	1
g1221	2079	1	1			SLATT_1	PF06214.14
g1222	5232					RNA_pol	PF04252.16
g1223	1215					YgbB	PF02542.19	Pfam:PF02542 YgbB	GO:terpenoid biosynthetic process ; GO:0016114
g1224	933	1	1			SUIM_assoc	PF01253.25
g1225	414					K_channel_TID	PF19258.2
g1226	2328	4	1	1	2	RRM_1	PF10378.12
g1227	1110	8	1	6	1
g1228	4560	15	1	11	3
g1229	1854	19	4	13	2	Tubulin	PF00091.28	Pfam:PF00091 Tubulin	GO:GTP binding ; GO:0005525
g1230	1302	2	2			Sec1	PF02810.18
g1231	699	5	2	1	2
g1232	981	4		2	2	ATP11	PF06644.14	Pfam:PF06644 ATP11	GO:mitochondrion ; GO:0005739
g1233	2862	5	1	4		Herpes_UL92	PF03043.17
g1234	390					DUF3450	PF11932.11
g1235	360	4	1	2	1	Bul1_N	PF04425.15
g1236	237	4	1	3		SR-25	PF00299.21
g1237	1374	4	1	3		CCP_MauG	PF03150.17	Pfam:PF03150 CCP_MauG	GO:oxidoreductase activity ; GO:0016491
g1238	312	1		1		SR-25	PF00299.21
g1239	435	6	2	4		Pap_E4	PF04928.20
g1240	1896	16	6	8	2
g1241	447	5		4	1	Med3	PF11568.11
g1242	1641					UbiA	PF01040.21	Pfam:PF01040 UbiA	GO:integral component of membrane ; GO:0016021
g1243	5400					VRR_NUC	PF08774.14	Pfam:PF08774 VRR_NUC	GO:hydrolase activity, acting on ester bonds ; GO:0016788
g1244	2127					Methyltr_RsmB-F	PF09936.12
g1245	1836
g1246	4536	1	1			Pkinase	PF02173.20
g1247	3714					cEGF	PF12662.10
g1248	2811					HSP90	PF00012.23
g1249	258	7		6	1	K_channel_TID	PF19258.2
g1250	816	5		2	3	eIF-1a	PF01176.22	Pfam:PF01176 eIF-1a	GO:translational initiation ; GO:0006413
g1251	1743	2			2	Fasciclin	PF02469.25
g1252	4374	11		9	2	Pan3_PK	PF07145.18
g1253	2232	2	2			PepSY_TM_like_2	PF03929.19
g1254	1995
g1255	3027					DUF2722	PF10846.11
g1256	2547	1			1	LANC_like	PF12544.11
g1257	408	6	4	2		EF-hand_6	PF13405.9	Pfam:PF13405 EF-hand_6	GO:calcium ion binding ; GO:0005509
g1258	969	3	2	1
g1259	762	10		7	3
g1260	1251	21		21		SHMT	PF03865.16
g1261	3135	1			1	PI3_PI4_kinase	PF00794.21
g1262	363	10	1	8	1	LBR_tudor	PF17385.5
g1263	6336	2	2			RGS-like	PF00615.22
g1264	3225	1		1		RPN1_RPN2_N	PF18051.4
g1265	1923	2	2			PCI	PF14058.9
g1266	975	7		6	1
g1267	2400	1		1
g1268	9480	7		4	3	YjbT	PF17089.8
g1269	336
g1270	2001	8	1	7		zf-CCCH_2	PF14608.9
g1271	1755	15		13	2	ATG101	PF07855.15	Pfam:PF07855 ATG101	GO:autophagy ; GO:0006914
g1272	4893	2	2			Glycos_transf_1	PF17417.5
g1273	2043	1	1			SpoIIE	PF08486.13
g1274	3795	10	1	2	7	Gpi1	PF06560.14
g1275	1524	15	1	14		AAA_23	PF13476.9	Pfam:PF13476 AAA_23	GO:ATP-dependent DNA damage sensor activity ; GO:0140664
g1276	2304	1	1			C2	PF00168.33
g1277	2826	6	3	2	1	DEAD	PF00270.32	Pfam:PF00270 DEAD	GO:ATP binding ; GO:0005524
g1278	216	9	4	2	3
g1279	324	8	6	1	1	Pentapeptide_4	PF13576.9
g1280	3822	7	3	4		ATC_hydrolase	PF14196.9
g1281	342					IMUP	PF11798.11
g1282	1755	3	2		1	MITF_TFEB_C_3_N	PF04212.21
g1283	1656	2	2			DEAD	PF00270.32	Pfam:PF00270 DEAD	GO:ATP binding ; GO:0005524
g1284	1941	3	2	1		SUIM_assoc	PF01253.25
g1285	618	3	1	2		DUF1361	PF07099.14
g1286	576	3	1	1	1	Ribosomal_L22	PF00829.24
g1287	945	3	1	1	1	Longin	PF20437.1
g1288	2901	4	4			Pkinase	PF02173.20
g1289	921	2		1	1
g1290	648	11		8	3	DNA_pol_delta_4	PF04081.16	Pfam:PF04081 DNA_pol_delta_4	GO:DNA replication ; GO:0006260
g1291	1152	2	1		1	RRM_1	PF10378.12
g1292	1968	2	1		1	PAT1	PF09016.13
g1293	291	1	1
g1294	282	2	1	1		LCE	PF09798.12
g1295	2004	10	10			PP2C	PF10252.12
g1296	735	4	4
g1297	1932	6	2	2	2	AAA	PF00004.32	Pfam:PF00004 AAA	GO:ATP hydrolysis activity ; GO:0016887
g1298	2265					PseudoU_synth_1	PF12588.11
g1299	2943	2	2			Rgp1	PF03214.16
g1300	4848	1	1			SET	PF17046.8
g1301	552	1			1
g1302	1308	2	1	1		Zein	PF01559.19	Pfam:PF01559 Zein	GO:nutrient reservoir activity ; GO:0045735
g1303	1086	3	2	1		Bax1-I	PF01027.23
g1304	1899	2	2
g1305	4206	2	2
g1306	8487					Glyco_transf_5	PF13896.9
g1307	1773	2		2		Porphobil_deam	PF07396.14
g1308	1911					Pkinase	PF02173.20
g1309	600					DUF6350	PF19877.2
g1310	222					UvrA_DNA-bind	PF17755.4
g1311	1881					Plasmodium_Vir	PF05403.14
g1312	294					Hepcidin	PF00906.23
g1313	1899	1		1		ACPS	PF01648.23	Pfam:PF01648 ACPS	GO:holo-[acyl-carrier-protein] synthase activity ; GO:0008897
g1314	3327					XRN1_D2_D3	PF18334.4
g1315	2775	1		1		Kelch_5	PF13418.9
g1316	840	2		1	1	Kelch_3	PF07646.18
g1317	273	2	2
g1318	888					CTP_transf_1	PF01148.23
g1319	231	2		2
g1320	2607	4	2	2		HA2	PF18239.4
g1321	6225
g1322	582	10		8	2	PRTP	PF15610.9
g1323	1554	3	2	1
g1324	354	2	2			UcrQ	PF02939.19	Pfam:PF02939 UcrQ	GO:mitochondrial respiratory chain complex III ; GO:0005750
g1325	4725					DUF702	PF05142.15
g1326	456	13	5	8		Macoilin	PF14865.9
g1327	696	10	8	2		SR-25	PF00299.21
g1328	864	1	1			Pkinase	PF02173.20
g1329	273	2	2			VPR	PF00522.21	Pfam:PF00522 VPR	GO:host cell nucleus ; GO:0042025
g1330	633	1	1			Sec23_helical	PF08033.15
g1331	996	10	5	2	3	Peptidase_M24	PF18421.4
g1332	312	1	1
g1333	5739					DEAD	PF00270.32	Pfam:PF00270 DEAD	GO:ATP binding ; GO:0005524
g1334	699	1	1			RskA	PF12791.10
g1335	1548
g1336	492	2		1	1	RskA	PF12791.10
g1337	1161	57	31	23	3	zf-CCHC	PF00098.26	Pfam:PF00098 zf-CCHC	GO:zinc ion binding ; GO:0008270
g1338	348	24	19	4	1
g1339	387	12	12			PsbM	PF02419.20
g1340	2124	11	8	1	2	DUF3446	PF11928.11
g1341	792	12	8	4
g1342	474	5	2	1	2	CCDC106	PF15794.8
g1343	540	8	5	3		AP3D1	PF06375.14	Pfam:PF06375 AP3D1	GO:AP-3 adaptor complex ; GO:0030123
g1344	468	12	2	7	3
g1345	1953	14	2	11	1	SUIM_assoc	PF01253.25
g1346	837					TFIIA	PF03153.16	Pfam:PF03153 TFIIA	GO:transcription factor TFIIA complex ; GO:0005672
g1347	1308	1			1	RRM_1	PF10378.12
g1348	1146	4	4
g1349	2790	1	1			FAST_1	PF06743.18	Pfam:PF06743 FAST_1	GO:regulation of mitochondrial mRNA stability ; GO:0044528
g1350	2130	6	1	3	2	PP2C	PF10252.12
g1351	3321					Pkinase	PF02173.20
g1352	9321					Abhydrolase_1	PF00561.23
g1353	1839	1	1			CRAL_TRIO_2	PF13716.9
g1354	3789					Ank_2	PF12796.10	Pfam:PF12796 Ank_2	GO:protein binding ; GO:0005515
g1355	1761					TPT	PF03151.19
g1356	2178					Exo_endo_phos	PF03372.26	Pfam:PF03372 Exo_endo_phos	GO:catalytic activity ; GO:0003824
g1357	6255
g1358	918	1	1			DUF3273	PF11677.11
g1359	2544	2	2
g1360	1323	4	4			Methyltransf_23	PF13383.9
g1361	3054	23	13	10		zf-HIT	PF04438.19
g1362	2196	12	10	2		PrmA	PF15937.8
g1363	3285	20	11	7	2	OKR_DC_1	PF09349.13
g1364	690	7	5	1	1	RRM_1	PF10378.12
g1365	5850	41	1	32	8	MMS19_N	PF12460.11
g1366	2670	6	3	2	1	MutS_V	PF05190.21
g1367	2454					DUF4708	PF15813.8
g1368	1536	7	3	1	3
g1369	2655	2	2			Gpi16	PF05024.18
g1370	4518					Peptidase_C2	PF03051.18
g1371	1494					PP2C	PF10252.12
g1372	1299	9		7	2	Glyco_hydro_9	PF07470.16
g1373	1560					CKS	PF01111.22	Pfam:PF01111 CKS	GO:cyclin-dependent protein serine/threonine kinase regulator activity ; GO:0016538
g1374	1938	6		5	1	PIGA	PF15159.9
g1375	1806	1	1			PCI	PF14058.9
g1376	543					Ribosomal_60s	PF05817.17
g1377	1359	3	1	1	1	DUF5706	PF18967.3
g1378	204					DUF1980	PF09323.13
g1379	1632	1		1		Adap_comp_sub	PF00928.24
g1380	558	4	1	3		DUF1151	PF06625.14
g1381	1533	12	7	5		ArfGap	PF01412.21	Pfam:PF01412 ArfGap	GO:GTPase activator activity ; GO:0005096
g1382	1140	10	10			S6PP	PF15676.8
g1383	1239	1	1			PTS_2-RNA	PF03830.18
g1384	1140	4	4
g1385	984	9	3	2	4	PAP2	PF08601.13
g1386	411					DUF4381	PF14316.9
g1387	3075	2	1	1		OCRE	PF08684.13
g1388	1194	9	2	5	2	TFIIA	PF03153.16	Pfam:PF03153 TFIIA	GO:transcription factor TFIIA complex ; GO:0005672
g1389	339	11	3	7	1	DUF6584	PF20225.1
g1390	2826	5	2	3
g1391	1113	24	5	13	6	FBPase	PF00316.23
g1392	2319	6	3	2	1	EELM2	PF15863.8
g1393	1704	7	7
g1394	2355	7	7			zf-C3HC4_2	PF13923.9
g1395	696	32	8	23	1	COX6B	PF02297.20	Pfam:PF02297 COX6B	GO:respiratory chain complex IV ; GO:0045277
g1396	1791	1		1
g1397	3030	7		4	3	PH	PF18353.4
g1398	855	2		1	1	DUF4919	PF16266.8
g1399	267	9	9
g1400	2286	5	3	2
g1401	1830	1		1		DUF1635	PF07795.14
g1402	3270					Peptidase_M16_M	PF05193.24
g1403	4674	1	1			LRR_8	PF13516.9
g1404	465	4	3	1		ArgoMid	PF16487.8
g1405	1254	4	2		2	OTU	PF14441.9
g1406	237	6	3	1	2	DUF1387	PF07139.14
g1407	714	5	3	2		Glycos_transf_2	PF00534.23
g1408	5433	18	4	11	3
g1409	3504	24	11	10	3	SR-25	PF00299.21
g1410	546	8	4	2	1	2-Hacid_dh_C	PF02826.22	Pfam:PF02826 2-Hacid_dh_C	GO:NAD binding ; GO:0051287
g1411	2364	7	6		1	Amino_oxidase	PF01593.27	Pfam:PF01593 Amino_oxidase	GO:oxidoreductase activity ; GO:0016491
g1412	288	2	1	1
g1413	1200	13	9	2	2	TRAM_LAG1_CLN8	PF03798.19	Pfam:PF03798 TRAM_LAG1_CLN8	GO:integral component of membrane ; GO:0016021
g1414	1401	10	4	2	4	RRM_1	PF10378.12
g1415	2070	5	1	3	1	IPK	PF11634.11
g1416	834	1	1			UAA	PF08449.14	Pfam:PF08449 UAA	GO:transmembrane transport ; GO:0055085
g1417	318	2	1	1
g1418	2124	1			1	RRM_1	PF10378.12
g1419	4710	2		2		DEAD	PF00270.32	Pfam:PF00270 DEAD	GO:ATP binding ; GO:0005524
g1420	1986	9	1	5	3	FAD_binding_2	PF00890.27
g1421	2817	17	2	13	2	Exo5	PF09810.12	Pfam:PF09810 Exo5	GO:single-stranded DNA 5'-3' exodeoxyribonuclease activity ; GO:0045145
g1422	2169	4	2	2		Pkinase	PF02173.20
g1423	588	1	1			CorA	PF01544.21	Pfam:PF01544 CorA	GO:membrane ; GO:0016020
g1424	261	1		1		UPF0016	PF01169.22
g1425	1722	2		1	1	zf-ZPR1	PF03367.16	Pfam:PF03367 zf-ZPR1	GO:zinc ion binding ; GO:0008270
g1426	327	3	1	2
g1427	1107	4	2	1	1	Herpes_UL37_1	PF03586.16
g1428	1776	1	1			Collagen	PF01391.21
g1429	1920	2	2			SRR1	PF07709.14
g1430	378	5	3	1	1	Ribosomal_L38e	PF01907.22
g1431	3480	1	1			Ank_4	PF13637.9	Pfam:PF13637 Ank_4	GO:protein binding ; GO:0005515
g1432	1953
g1433	1068	1	1			Ribosomal_L21p	PF01157.21
g1434	768
g1435	5019	1			1	GTP_EFTU	PF01227.25
g1436	6474					DUF747	PF05346.14
g1437	1191	1	1			AflR	PF08493.13	Pfam:PF08493 AflR	GO:nucleus ; GO:0005634
g1438	1224	1		1		Mito_carr	PF05919.14
g1439	1026	1	1
g1440	2037					MORN	PF06451.14
g1441	1827	1		1		Ribosomal_L2_C	PF01779.20
g1442	294	1		1		TRA-1_regulated	PF02343.19
g1443	5037	1		1
g1444	2895	3	2	1		Patatin	PF09770.12
g1445	849	2	2
g1446	4803	1		1
g1447	3834	1	1			tRNA-synt_1d	PF00750.22
g1448	1734	1		1		RAP	PF00638.21
g1449	1068	1	1			FKBP_C	PF00254.31	Pfam:PF00254 FKBP_C	GO:peptidyl-prolyl cis-trans isomerase activity ; GO:0003755
g1450	1494	4	4			DUF2070	PF09843.12
g1451	3642	1	1			tRNA-synt_1	PF00133.25	Pfam:PF00133 tRNA-synt_1	GO:tRNA aminoacylation for protein translation ; GO:0006418
g1452	798	1			1	CAP	PF00188.29
g1453	1686	1	1			CAP	PF00188.29
g1454	285	1			1
g1455	723					GHL15	PF14883.9
g1456	438					CAP160	PF07918.14
g1457	279
g1458	345	2	1		1
g1459	246	1		1
g1460	807	2	1	1		CAP	PF00188.29
g1461	624	6	5		1
g1462	462	9	3	6		GO-like_E_set	PF13807.9
g1463	507	1			1
g1464	861	1		1		CAP	PF00188.29
g1465	792					CAP	PF00188.29
g1466	717					DUF4657	PF15552.9
g1467	807					CAP	PF00188.29
g1468	789	1	1			CAP	PF00188.29
g1469	813	2	1	1		CAP	PF00188.29
g1470	810	5	3	2		Surface_antigen	PF01617.20
g1471	1866	7	3	4		Pterin_bind	PF01329.22
g1472	954	1			1	ClpS	PF02617.20	Pfam:PF02617 ClpS	GO:protein catabolic process ; GO:0030163
g1473	5424	2	2			cNMP_binding	PF00027.32
g1474	2697	3	2	1
g1475	3144					DUF3458_C	PF17432.5
g1476	2697					zf-DNL	PF05180.15	Pfam:PF05180 zf-DNL	GO:zinc ion binding ; GO:0008270
g1477	975	2		1	1	Methyltransf_11	PF05971.15
g1478	2247					RRM_1	PF10378.12
g1479	4851					Peptidase_S46	PF11918.11
g1480	7254	7	1	4	2	DENN	PF02141.24
g1481	1437	3	2		1
g1482	1167	9	5	3	1	START	PF02876.20
g1483	3006	6	3	2	1
g1484	288	1		1
g1485	2469	2		2		DUF599	PF04654.15
g1486	1386	1		1
g1487	1551	9		4	5	tRNA-synt_2	PF00152.23	Pfam:PF00152 tRNA-synt_2	GO:tRNA aminoacylation for protein translation ; GO:0006418
g1488	366	1	1
g1489	1932					Peroxin-3	PF12827.10
g1490	2811	1		1		TMEM65	PF10507.12
g1491	2085	1		1		Macoilin	PF14865.9
g1492	648	9		4	5	PAC3	PF09754.12
g1493	990					Maf	PF13017.9
g1494	2775	5	1	4		GATA	PF03127.17
g1495	1080					Pyrophosphatase	PF02748.18
g1496	3588					Herpes_UL52	PF04540.16
g1497	2097	8		6	2	PCI	PF14058.9
g1498	3018					AMP_deaminase	PF19326.2	Pfam:PF19326 AMP_deaminase	GO:IMP salvage ; GO:0032264
g1499	744	2	2			ribosomal_L24	PF03939.16
g1500	2640	1	1			Inositol_P	PF01658.20
g1501	1011	6	5	1		adh_short	PF00106.28
g1502	1101	6	3		3	Pkinase	PF02173.20
g1503	3900	4	3		1
g1504	7761	28		23	5	Pkinase	PF02173.20
g1505	768	4	2	2
g1506	1032	7	6		1	Glyco_hydro_3_C	PF01229.20
g1507	3702	1			1	Vps51	PF08700.14
g1508	5052					ABC_tran	PF00005.30	Pfam:PF00005 ABC_tran	GO:ATP binding ; GO:0005524
g1509	1557					AAA	PF00004.32	Pfam:PF00004 AAA	GO:ATP hydrolysis activity ; GO:0016887
g1510	486	29		29		UMP1	PF05348.14	Pfam:PF05348 UMP1	GO:proteasome assembly ; GO:0043248
g1511	1764	4	2	2		Aldedh	PF00171.25	Pfam:PF00171 Aldedh	GO:oxidoreductase activity ; GO:0016491
g1512	1818	9	3	3	3	DUF2722	PF10846.11
g1513	324	15	1	13	1	FxsA	PF16097.8
g1514	3714	1		1
g1515	1257	6	1	3	2	S1-P1_nuclease	PF14444.9
g1516	4149					DUF2722	PF10846.11
g1517	2526					zf-C3HC4_3	PF13920.9
g1518	2187	2		1	1	Pyr_redox_2	PF00070.30
g1519	345					RskA	PF12791.10
g1520	1215	2		2		Cyt_bd_oxida_II	PF02322.18	Pfam:PF02322 Cyt_bd_oxida_II	GO:membrane ; GO:0016020
g1521	1011	5	2	3		Dehydrin	PF00257.22	Pfam:PF00257 Dehydrin	GO:response to water ; GO:0009415
g1522	5640	20	10	6	4	Cnd1	PF12717.10
g1523	822	12	6	5	1	zf-Nse	PF11789.11	Pfam:PF11789 zf-Nse	GO:zinc ion binding ; GO:0008270
g1524	3000	2	2			SF-assemblin	PF11823.11
g1525	1017	8	3	3	2	Coq4	PF05019.16	Pfam:PF05019 Coq4	GO:ubiquinone biosynthetic process ; GO:0006744
g1526	2037	4	4
g1527	633	4	1	2	1
g1528	3060	3	1	2		Kinesin	PF18124.4
g1529	2157	4		3	1
g1530	1725	4	2	2		ATP_bind_1	PF03029.20
g1531	5670					NFACT-R_1	PF11923.11
g1532	2136	4	4			CIS_TMP	PF19268.2
g1533	705
g1534	1521	2	2			SARAF	PF11409.11
g1535	1323					Sacchrp_dh_NADP	PF16653.8
g1536	3504					IBN_N	PF10416.12
g1537	522
g1538	3120					SUIM_assoc	PF01253.25
g1539	630					SPX	PF03779.17
g1540	3498	1		1		RIO1	PF04437.16
g1541	1053	1	1			SURF6	PF02077.18
g1542	855	9	8	1
g1543	3498	11	10	1		TRAM_LAG1_CLN8	PF03798.19	Pfam:PF03798 TRAM_LAG1_CLN8	GO:integral component of membrane ; GO:0016021
g1544	2202	13	11		2	F-box-like	PF12937.10	Pfam:PF12937 F-box-like	GO:protein binding ; GO:0005515
g1545	2517	6	6			TSP1_spondin	PF19028.3
g1546	432	3	3			RskA	PF12791.10
g1547	9729	1	1
g1548	1182	3	2		1	zf-C3HC4_3	PF13920.9
g1549	333	3	3			TrcR	PF06242.14
g1550	477	1			1
g1551	297	1			1	RskA	PF12791.10
g1552	390					PepSY_TM	PF11396.11
g1553	651					IMP2_N	PF18591.4
g1554	966					Hemagglutinin	PF02602.18
g1555	1308					UMP1	PF05348.14	Pfam:PF05348 UMP1	GO:proteasome assembly ; GO:0043248
g1556	618					DUF3446	PF11928.11
g1557	1245
g1558	429
g1559	1779					FERM_M	PF00373.21
g1560	1935					Apt1	PF10351.12
g1561	624					CpXC	PF14353.9
g1562	16776
g1563	1167					Roc	PF03259.20
g1564	1752					TF_Zn_Ribbon	PF08271.15
g1565	1290					FAD_oxidored	PF12831.10
g1566	2346					tRNA-synt_1c	PF00749.24	Pfam:PF00749 tRNA-synt_1c	GO:tRNA aminoacylation ; GO:0043039
g1567	309
g1568	3270	1		1		RHH_5	PF13467.9
g1569	819					FA_desaturase	PF00487.27	Pfam:PF00487 FA_desaturase	GO:lipid metabolic process ; GO:0006629
g1570	2766	1	1			RHD3_GTPase	PF06379.15
g1571	1185
g1572	978					Sigma70_r4_2	PF04545.19
g1573	4044
g1574	1011
g1575	756					Ank_2	PF12796.10	Pfam:PF12796 Ank_2	GO:protein binding ; GO:0005515
g1576	2625	2	2			Myosin_head	PF16521.8
g1577	630
g1578	2373					GTP_EFTU	PF01227.25
g1579	591	10	1	8	1	zf-AN1	PF01428.19	Pfam:PF01428 zf-AN1	GO:zinc ion binding ; GO:0008270
g1580	459	2	1		1
g1581	1005	9	6	3		AAA	PF00004.32	Pfam:PF00004 AAA	GO:ATP hydrolysis activity ; GO:0016887
g1582	7389	6	3	3		Nucleoporin_N	PF15967.8
g1583	3612	3		2	1	Rpr2	PF12328.11
g1584	723	15	11	2	2	Peptidase_C97	PF06035.14
g1585	1230	10	6	4		Acyl-CoA_dh_1	PF00441.27	Pfam:PF00441 Acyl-CoA_dh_1	GO:oxidoreductase activity, acting on the CH-CH group of donors ; GO:0016627
g1586	1209	5	2	3		Ribosomal_L1	PF00428.22
g1587	2907	4	1	3		Stk19	PF08960.13
g1588	8283	11	2	7	2	Myosin_head	PF16521.8
g1589	585	2	2			DUF778	PF05608.15
g1590	5640					Patatin	PF09770.12
g1591	477					Skp1_POZ	PF01466.22
g1592	1149					Methyltr_RsmB-F	PF09936.12
g1593	651					Mnd1	PF01642.25
g1594	2058					EMP70	PF02990.19	Pfam:PF02990 EMP70	GO:integral component of membrane ; GO:0016021
g1595	828					ER_lumen_recept	PF00810.21	Pfam:PF00810 ER_lumen_recept	GO:integral component of membrane ; GO:0016021
g1596	417					Ribosomal_L14e	PF00238.22
g1597	2952					PPTA	PF02006.19
g1598	2376	5	1	3	1	Aida_N	PF08910.13
g1599	3450	1		1		MFS_1	PF17352.5
g1600	726	7	5	1	1	Ribosomal_L13	PF16320.8
g1601	1335	6	4	1	1	AAA	PF00004.32	Pfam:PF00004 AAA	GO:ATP hydrolysis activity ; GO:0016887
g1602	1275	7	5	2		MIP	PF05153.18
g1603	9129	3	2		1
g1604	1299	1		1		PTPA	PF17022.8
g1605	1428					TPR_1	PF00515.31	Pfam:PF00515 TPR_1	GO:protein binding ; GO:0005515
g1606	1839	3	3			DFP	PF04127.18
g1607	1959	9	5	4		Mlo	PF15274.9
g1608	1380	4	1	3		CDC50	PF03381.18	Pfam:PF03381 CDC50	GO:membrane ; GO:0016020
g1609	564
g1610	813
g1611	1485	2		2		Prenyltrans	PF07156.17
g1612	831					TFIIA	PF03153.16	Pfam:PF03153 TFIIA	GO:transcription factor TFIIA complex ; GO:0005672
g1613	1794					TPR_1	PF00515.31	Pfam:PF00515 TPR_1	GO:protein binding ; GO:0005515
g1614	2268	12	6	3	3	VIT1	PF01988.22	Pfam:PF01988 VIT1	GO:cellular manganese ion homeostasis ; GO:0030026
g1615	1974	18	13	4	1
g1616	2595	4	4
g1617	507	21	4	17		zf-U1	PF06220.15	Pfam:PF06220 zf-U1	GO:zinc ion binding ; GO:0008270
g1618	1185	6	2	4		Macoilin	PF14865.9
g1619	426	1	1			Prefoldin_2	PF02996.20
g1620	1731	4	2	2		Methyltransf_16	PF09445.13
g1621	642	7		3	4	F-box-like	PF12937.10	Pfam:PF12937 F-box-like	GO:protein binding ; GO:0005515
g1622	5889	8	1	7		DUF1765	PF08578.13
g1623	1812	6	4	2		F-box-like	PF12937.10	Pfam:PF12937 F-box-like	GO:protein binding ; GO:0005515
g1624	276	6	5	1		FSA_C	PF10479.12
g1625	1041	5	3	1	1	GDP_Man_Dehyd	PF13653.9
g1626	2205	6		5	1	FCP1_C	PF09309.13
g1627	450	5	4		1	CAP_N	PF01213.22	Pfam:PF01213 CAP_N	GO:cytoskeleton organization ; GO:0007010
g1628	1017	6	2	1	3	RskA	PF12791.10
g1629	1647	1	1			CPW_WPC	PF09717.13
g1630	1335					SLBP_RNA_bind	PF10531.12
g1631	1425	2		1	1
g1632	3210	2	2			GBP	PF06155.15
g1633	288	2		2		NAD_binding_1	PF08414.13
g1634	441
g1635	1497	1			1	CDP-OH_P_transf	PF01066.24	Pfam:PF01066 CDP-OH_P_transf	GO:membrane ; GO:0016020
g1636	2253	3	1	2		Pkinase	PF02173.20
g1637	6402					SelB-wing_1	PF03841.16
g1638	1116					NHL	PF02211.18
g1639	3207					Lustrin_cystein	PF14854.9
g1640	390	2	2			Tctex-1	PF03645.16
g1641	2292	22	22			WD40	PF00400.35	Pfam:PF00400 WD40	GO:protein binding ; GO:0005515
g1642	7953	10	10			AAA_6	PF12774.10	Pfam:PF12774 AAA_6	GO:ATP binding ; GO:0005524
g1643	4014	3	2	1		DHC_N2	PF08393.16
g1644	5718	1	1
g1645	216	1		1
g1646	246	1	1
g1647	3594	6	2	3	1
g1648	2205	2	2			WD40	PF00400.35	Pfam:PF00400 WD40	GO:protein binding ; GO:0005515
g1649	576	2	2
g1650	1050	5	3	2		DUF3778	PF12620.11
g1651	399	3	1	2		SpoU_sub_bind	PF12105.11
g1652	792	2		1	1	TPR_19	PF14559.9
g1653	300					DUF4730	PF15873.8
g1654	1977	1	1			DUF4006	PF13179.9
g1655	2961	10	8	1	1	CDRT4	PF15213.9
g1656	981	2	1	1
g1657	288	2			2	ISP1_C	PF00180.23
g1658	2082					DUF4357	PF14267.9
g1659	1056	1			1	ANAPC4_WD40	PF12894.10
g1660	468	7	5	2		DUF6465	PF20069.2
g1661	609	20	5	12	3	Anoct_dimer	PF16178.8	Pfam:PF16178 Anoct_dimer	GO:protein dimerization activity ; GO:0046983
g1662	453	4	2	1	1
g1663	948	3	3
g1664	1017	19	7	11	1	TFIIA	PF03153.16	Pfam:PF03153 TFIIA	GO:transcription factor TFIIA complex ; GO:0005672
g1665	2694	3	2		1	PIH1_CS	PF08190.15
g1666	891					GDC-P	PF01150.20
g1667	252
g1668	1377	2	1		1
g1669	3834	12	1	9	2	PAPS_reduct	PF02380.18
g1670	600	7	2	2	3	DUF6739	PF20524.1
g1671	390	2	2			MotA_N	PF01618.19
g1672	1233	4	3	1		Mg_trans_NIPA	PF13335.9
g1673	2715	18	12	3	3	Cellulose_synt	PF03552.17	Pfam:PF03552 Cellulose_synt	GO:membrane ; GO:0016020
g1674	3576	29	20	6	3
g1675	459	25	12	6	7	Cyt-b5	PF00173.31
g1676	1269	30	6	18	6	EF1G	PF00647.22	Pfam:PF00647 EF1G	GO:translational elongation ; GO:0006414
g1677	1524	1			1	Carb_anhydrase	PF00194.24
g1678	4434	6	2	2	2	RRM_1	PF10378.12
g1679	9717	15	14		1
g1680	684	10	4	4	2	DDHD	PF02862.20	Pfam:PF02862 DDHD	GO:metal ion binding ; GO:0046872
g1681	3714	16	3	9	4
g1682	354	15	2	7	6	Cwf_Cwc_15	PF04889.15	Pfam:PF04889 Cwf_Cwc_15	GO:spliceosomal complex ; GO:0005681
g1683	5979	18	4	8	6
g1684	5664	5	1	4		SUIM_assoc	PF01253.25
g1685	10494	16	13	3		SUIM_assoc	PF01253.25
g1686	4002	10	7	3		tRNA-synt_1	PF00133.25	Pfam:PF00133 tRNA-synt_1	GO:tRNA aminoacylation for protein translation ; GO:0006418
g1687	1605	3	1		2	DNA_primase_S	PF01896.22	Pfam:PF01896 DNA_primase_S	GO:DNA replication, synthesis of RNA primer ; GO:0006269
g1688	486	1			1	TFIIA	PF03153.16	Pfam:PF03153 TFIIA	GO:transcription factor TFIIA complex ; GO:0005672
g1689	672	11	6	5
g1690	1959	6	3	1	2
g1691	1080	10	4	3	3	SR-25	PF00299.21
g1692	507	8	3	2	3	Thioredoxin	PF00085.23
g1693	3708	13	8	5
g1694	780	10	6	3	1	Proteasome	PF00841.22
g1695	1392	20	10	8	2	SUIM_assoc	PF01253.25
g1696	1626	8	4	2	2	Gln-synt_C	PF13016.9
g1697	435	24	10	13	1	Clat_adaptor_s	PF01217.23
g1698	2517	12	11	1		AAA_23	PF13476.9	Pfam:PF13476 AAA_23	GO:ATP-dependent DNA damage sensor activity ; GO:0140664
g1699	291	19	10	8	1	DLIC	PF05783.14
g1700	2655					Clathrin	PF00637.23	Pfam:PF00637 Clathrin	GO:vesicle-mediated transport ; GO:0016192
g1701	888	12		12		Pet20	PF10203.12
g1702	3333	5	1	4
g1703	8160	44	9	34	1	RskA	PF12791.10
g1704	1497	8	3	3	2	TMEM144	PF07857.15
g1705	1338	12	5	4	3
g1706	909	4		4		SR-25	PF00299.21
g1707	657	4		1	3
g1708	1545	4	1	1	2	Pkinase	PF02173.20
g1709	4146					RRM_1	PF10378.12
g1710	1347
g1711	231					HrpB7	PF09502.13
g1712	4227	1	1
g1713	8610	2	1	1		AAA_11	PF13086.9	Pfam:PF13086 AAA_11	GO:helicase activity ; GO:0004386
g1714	2049					His_Phos_1	PF18275.4
g1715	1887	2		2		Pro_isomerase	PF14850.9
g1716	1032					Ribosomal_L3	PF03947.21
g1717	990	1	1			ubiquitin	PF00240.26	Pfam:PF00240 ubiquitin	GO:protein binding ; GO:0005515
g1718	504	23	23
g1719	741	32	13	15	4
g1720	1968	2	1		1	KA1	PF15352.9
g1721	2616					FAST_1	PF06743.18	Pfam:PF06743 FAST_1	GO:regulation of mitochondrial mRNA stability ; GO:0044528
g1722	651
g1723	615	6	6
g1724	3921	1		1		Peptidase_M16_C	PF00675.23
g1725	1437					ALAD	PF00490.24	Pfam:PF00490 ALAD	GO:tetrapyrrole biosynthetic process ; GO:0033014
g1726	3339					Methyltransf_23	PF13383.9
g1727	1050	2	1		1
g1728	825					EF-hand_1	PF00036.35	Pfam:PF00036 EF-hand_1	GO:calcium ion binding ; GO:0005509
g1729	2808
g1730	1602	5		1	4
g1731	2142	12	3	5	4	HSP90	PF00012.23
g1732	19677	2	1		1	PI3_PI4_kinase	PF00794.21
g1733	7197	4	1	1	2	E1-E2_ATPase	PF00122.23
g1734	1074	4	2	2		AAA_23	PF13476.9	Pfam:PF13476 AAA_23	GO:ATP-dependent DNA damage sensor activity ; GO:0140664
g1735	2274	5	1	4		Lung_7-TM_R	PF00677.20
g1736	2493					Spb1_C	PF15256.9
g1737	297	4	1	3		CCDC106	PF15794.8
g1738	861	1	1			Prefoldin_2	PF02996.20
g1739	2619	4		2	2
g1740	4500	6	2	1	3	NUDIX	PF04880.16
g1741	1128	2	2
g1742	2787	1		1		Diphthamide_syn	PF01866.20	Pfam:PF01866 Diphthamide_syn	GO:peptidyl-diphthamide biosynthetic process from peptidyl-histidine ; GO:0017183
g1743	5070	1		1		Peptidase_S9	PF16361.8
g1744	5091	3	2	1		RRM_1	PF10378.12
g1745	3378	1	1			TrbC	PF04956.16
g1746	3264	1		1		TAXi_N	PF14543.9
g1747	2757	1	1			Ku	PF13619.9
g1748	786					Glutaredoxin	PF04960.18
g1749	2622					WS_DGAT_C	PF06974.16	Pfam:PF06974 WS_DGAT_C	GO:diacylglycerol O-acyltransferase activity ; GO:0004144
g1750	2073
g1751	2877					SNF	PF16700.8
g1752	963	1		1		VIT1	PF01988.22	Pfam:PF01988 VIT1	GO:cellular manganese ion homeostasis ; GO:0030026
g1753	474	1		1		EF-hand_7	PF13499.9	Pfam:PF13499 EF-hand_7	GO:calcium ion binding ; GO:0005509
g1754	1470					Nup84_Nup100	PF18437.4
g1755	5121					HHV-5_US34A	PF16852.8
g1756	1275					DUF4637	PF15470.9
g1757	780	1			1
g1758	732	1	1			Glutaredoxin	PF04960.18
g1759	5454	4	4			XRN_N	PF03159.21	Pfam:PF03159 XRN_N	GO:exonuclease activity ; GO:0004527
g1760	390	1		1		Phostensin_N	PF13914.9
g1761	1299					Spt20	PF08243.14
g1762	489	1	1			CHCH	PF06747.16
g1763	4527	5	4		1	SUIM_assoc	PF01253.25
g1764	2031	2	1		1	CID	PF04818.16
g1765	261	2	1	1		DUF6465	PF20069.2
g1766	831	4	4			OSCP	PF03392.16
g1767	1215	2	1	1		EGF_2	PF07974.16
g1768	3606	7	6		1	SR-25	PF00299.21
g1769	912	18	9	8	1	MRP-S28	PF10037.12
g1770	834	16	11	5		RRM_1	PF10378.12
g1771	1359	5	2	1	2	G-patch_2	PF01585.26
g1772	6726	1		1		TSP1_spondin	PF19028.3
g1773	7284	1	1			TSP1_spondin	PF19028.3
g1774	2859					Aconitase	PF00330.23
g1775	207	2	1	1
g1776	2010					Nsp1_C	PF02071.23
g1777	1206					Pkinase	PF02173.20
g1778	1173
g1779	1008	2	2			TRAM_LAG1_CLN8	PF03798.19	Pfam:PF03798 TRAM_LAG1_CLN8	GO:integral component of membrane ; GO:0016021
g1780	2349	1	1			BphX	PF06139.15
g1781	2211					Dynamin_M	PF01031.23
g1782	4926					Amino_oxidase	PF01593.27	Pfam:PF01593 Amino_oxidase	GO:oxidoreductase activity ; GO:0016491
g1783	5964	2		1	1	Thioredoxin	PF00085.23
g1784	1179
g1785	1350	2	1	1		EF-hand_1	PF00036.35	Pfam:PF00036 EF-hand_1	GO:calcium ion binding ; GO:0005509
g1786	1272					Asp	PF00026.26
g1787	1044	2	2			Mito_carr	PF05919.14
g1788	582	6	2	4
g1789	1572
g1790	1206	2	2
g1791	5436	1	1			Peptidase_S10	PF04327.15
g1792	4980	11	2	5	4	Helicase_C_2	PF00271.34
g1793	1149	6	2	4		FHA	PF00498.29	Pfam:PF00498 FHA	GO:protein binding ; GO:0005515
g1794	1566					RRM_1	PF10378.12
g1795	2010	5	1	2	2	DUF6465	PF20069.2
g1796	1971	6	1	3	2	AP2	PF00847.23	Pfam:PF00847 AP2	GO:regulation of transcription, DNA-templated ; GO:0006355
g1797	1119	5	4	1		DUF3567	PF12091.11
g1798	1482	6	1	5		SR-25	PF00299.21
g1799	2991	5	3	2		PUF	PF18457.4
g1800	4956	3	3			RabGAP-TBC	PF03528.18
g1801	759	2			2	zf-CCCH	PF00642.27	Pfam:PF00642 zf-CCCH	GO:metal ion binding ; GO:0046872
g1802	813	20	14	2	4	PSII	PF07769.17
g1803	12687	15	12	2	1	SUIM_assoc	PF01253.25
g1804	702	44	8	33	3
g1805	570	5	2	3		Ribosomal_L16	PF00827.20
g1806	1695	13	2	6	5	Cupin_8	PF13621.9
g1807	2148	2	2			EF-hand_7	PF13499.9	Pfam:PF13499 EF-hand_7	GO:calcium ion binding ; GO:0005509
g1808	3657	3	1	2		UCH	PF00443.32	Pfam:PF00443 UCH	GO:protein deubiquitination ; GO:0016579
g1809	5784					LCCL	PF02450.18
g1810	2820	1			1	PseudoU_synth_2	PF01416.23
g1811	1536	20		20		YTH	PF04146.18	Pfam:PF04146 YTH	GO:RNA binding ; GO:0003723
g1812	1818	2		2		FF	PF01846.22
g1813	402	4	4
g1814	1383	12	1	10	1	MFAP1	PF08842.13
g1815	2175	1		1		DUF755	PF05501.14
g1816	273	6	2	3	1
g1817	2325	3	1	1	1	Afaf	PF15339.9	Pfam:PF15339 Afaf	GO:plasma membrane ; GO:0005886
g1818	987	7	2	4	1	PCNA_N	PF02747.18
g1819	855	3	2	1		DUF5133	PF17196.7
g1820	804	2		1	1	Translin	PF01997.19	Pfam:PF01997 Translin	GO:sequence-specific DNA binding ; GO:0043565
g1821	1839	1	1			CPW_WPC	PF09717.13
g1822	621	3	2		1	RNA_Me_trans	PF09511.13
g1823	885	2	1	1		SSB	PF09201.13
g1824	1485	4	1	3		60KD_IMP	PF02096.23	Pfam:PF02096 60KD_IMP	GO:integral component of membrane ; GO:0016021
g1825	1626	2		1	1	DHHC	PF01529.23	Pfam:PF01529 DHHC	GO:palmitoyltransferase activity ; GO:0016409
g1826	735	8	3	3	2	PNK3P	PF15996.8
g1827	576	5	2	3
g1828	1590					Torus	PF16131.8
g1829	1626	4	4
g1830	1671	4	1	3		Asn_synthase	PF00733.24	Pfam:PF00733 Asn_synthase	GO:asparagine biosynthetic process ; GO:0006529
g1831	435	6	1	4	1	RRM_1	PF10378.12
g1832	2133	4	4			CPW_WPC	PF09717.13
g1833	774	4	3		1	Cullin_binding	PF03556.18
g1834	2052	7	2	3	2	ThiF	PF00899.24
g1835	2193	2	2			CAF1	PF04857.23
g1836	327	11		10	1
g1837	5238	10	3	4	3	NIF	PF06119.17
g1838	3597	2	2			INCENP_ARK-bind	PF17627.5
g1839	2280	1	1			Mito_carr	PF05919.14
g1840	3192	2		2		Mre11_DNA_bind	PF12102.11
g1841	1983					SlyX	PF12485.11
g1842	1317
g1843	1533	3	1	1	1
g1844	1155	2		1	1	RNA_pol_Rpb4	PF04560.23
g1845	498					DER1	PF04511.18
g1846	1617	3		3		zf-B_box	PF00643.27	Pfam:PF00643 zf-B_box	GO:zinc ion binding ; GO:0008270
g1847	1191	1		1		Leu_Phe_trans	PF08054.14
g1848	1431	1	1
g1849	1614	1	1
g1850	2622	4	3	1
g1851	1428
g1852	1044	3	1	1	1	Chromo	PF00385.27
g1853	1266	1	1			RVP_2	PF00077.23
g1854	1182					Shadoo	PF14604.9
g1855	2235					AP2	PF00847.23	Pfam:PF00847 AP2	GO:regulation of transcription, DNA-templated ; GO:0006355
g1856	2412
g1857	6585	3	2	1		AAA_33	PF13671.9
g1858	1623	1	1			PE-PPE	PF00934.23
g1859	963	1			1	Hydrolase_3	PF07486.15
g1860	252
g1861	1671	2	2			zf-B_box	PF00643.27	Pfam:PF00643 zf-B_box	GO:zinc ion binding ; GO:0008270
g1862	1320
g1863	5010	1	1
g1864	321	4	1	2	1	Tugs	PF17840.4
g1865	768	6	4		2	DUF3027	PF11228.11
g1866	6150	14	3	9	2	RNB	PF03431.16
g1867	333	4	2	2		DUF755	PF05501.14
g1868	1446	12	8	2	2	14-3-3	PF00244.23
g1869	2754	19	12	6	1	PI-PLC-X	PF16670.8
g1870	621					CHORD	PF04968.15
g1871	2550	2	2			NAD_kinase_C	PF01513.24
g1872	1500	2		1	1	DivIC	PF04977.18
g1873	843	1		1		SUIM_assoc	PF01253.25
g1874	474					DUF2076	PF09849.12
g1875	324					Mlo	PF15274.9
g1876	4023	15		11	4	SpoIIE	PF08486.13
g1877	792	1	1			O-antigen_lig	PF14296.9
g1878	3354
g1879	723	4	4			DUF2992	PF11208.11
g1880	3534	3	1	2		RINGv	PF06116.15
g1881	408	16	5	8	3	AAA_23	PF13476.9	Pfam:PF13476 AAA_23	GO:ATP-dependent DNA damage sensor activity ; GO:0140664
g1882	1794	7	5	1	1	IF-2B	PF11987.11
g1883	6102	10		7	3	Pkinase	PF02173.20
g1884	1890	5	1	3	1	Mito_carr	PF05919.14
g1885	3483	10	7		3	SUIM_assoc	PF01253.25
g1886	2940	28	5	19	4	RskA	PF12791.10
g1887	1689	11		11		PMI_typeI_cat	PF01238.24
g1888	828	9	6	2	1	HVSL	PF07754.14
g1889	627	11	3	6	2	TFIIA	PF03153.16	Pfam:PF03153 TFIIA	GO:transcription factor TFIIA complex ; GO:0005672
g1890	654	7	1	5	1
g1891	912	9	4	4	1	GCSF	PF04107.16
g1892	1065	29	3	23	3	SUIM_assoc	PF01253.25
g1893	702	2		2
g1894	462					RskA	PF12791.10
g1895	5451	1			1	Peptidase_M1_N	PF01244.24
g1896	1560	1	1			Actin	PF00022.22
g1897	1803					MitMem_reg	PF15951.8
g1898	2781					TLD	PF07534.19
g1899	696	8	3	3	2
g1900	237	14	7	6	1
g1901	1233	5	5			ATP_bind_3	PF01171.23
g1902	1128	9	1	7	1	DUF2722	PF10846.11
g1903	450	8	3	5		LapA_dom	PF20579.1
g1904	930	9		9		ATP_bind_1	PF03029.20
g1905	2517	7		6	1
g1906	654					DctQ	PF04290.15
g1907	423	2	1		1	LpxI_N	PF06230.14
g1908	693	1	1			Fer2	PF00111.30	Pfam:PF00111 Fer2	GO:iron-sulfur cluster binding ; GO:0051536
g1909	3093	1	1			DUF2516	PF10724.12
g1910	2364	10	10			CTP_transf_1	PF01148.23
g1911	3912	17	11	6		DUF5323	PF17257.5	Pfam:PF17257 DUF5323	GO:chloroplast ; GO:0009507
g1912	1239	1			1	Hydrolase_6	PF12146.11
g1913	2562	14	2	10	2	TPR_1	PF00515.31	Pfam:PF00515 TPR_1	GO:protein binding ; GO:0005515
g1914	21057	8	2	5	1	Tra1_ring	PF20206.1
g1915	501	15	8	6	1	UQ_con	PF00179.29
g1916	348	17	3	12	2
g1917	3633	6	4	2		RskA	PF12791.10
g1918	339	5	3	1	1	Exonuc_VII_L	PF02601.18	Pfam:PF02601 Exonuc_VII_L	GO:exodeoxyribonuclease VII activity ; GO:0008855
g1919	210	13	1	11	1	DUF1635	PF07795.14
g1920	1809	1		1
g1921	645	27	10	12	5	SUIM_assoc	PF01253.25
g1922	324	17	8	6	3	RskA	PF12791.10
g1923	2130	1	1			Presenilin	PF09687.13
g1924	3138	7	1	5	1	Alpha-amylase	PF00128.27	Pfam:PF00128 Alpha-amylase	GO:carbohydrate metabolic process ; GO:0005975
g1925	2688	1	1			Kazal_2	PF00050.24
g1926	1023					MbeD_MobD	PF04837.15
g1927	270	4		2	2	BatA	PF07584.14
g1928	996					Synaptobrevin	PF10581.12
g1929	8694	1			1
g1930	591					DUF4175	PF13779.9
g1931	264	2	2
g1932	1344	1	1			SUIM_assoc	PF01253.25
g1933	6000					DUF547	PF04784.17
g1934	639
g1935	747					Ras	PF02145.18
g1936	933					PAP1	PF08417.15
g1937	2280	1		1		UTP15_C	PF09384.13	Pfam:PF09384 UTP15_C	GO:nucleolus ; GO:0005730
g1938	1818					DUF6444	PF20042.2
g1939	552					Dpy-30	PF05186.16
g1940	1260					V-SNARE_C	PF12352.11
g1941	4221	21		16	5	DNA_pol_A	PF00476.23	Pfam:PF00476 DNA_pol_A	GO:DNA replication ; GO:0006260
g1942	1800	4	4			UvrA_inter	PF17760.4
g1943	1026	7	6		1	Laminin_G_3	PF02210.27
g1944	2478	12	2	5	5	Sin3_corepress	PF16879.8
g1945	732	12	2	8	2	TPR_2	PF07719.20
g1946	1668	2	1	1
g1947	897	7	2	5		FBO_C	PF19270.2
g1948	2634	20	1	11	8	DEAD	PF00270.32	Pfam:PF00270 DEAD	GO:ATP binding ; GO:0005524
g1949	552	7	2	5
g1950	1533	2	1	1		2-oxoacid_dh	PF00198.26	Pfam:PF00198 2-oxoacid_dh	GO:acyltransferase activity ; GO:0016746
g1951	1293	3		2	1
g1952	1395					COX4_pro	PF03626.17	Pfam:PF03626 COX4_pro	GO:integral component of membrane ; GO:0016021
g1953	234
g1954	13734					Sec23_trunk	PF04815.18
g1955	384					ETRAMP	PF09716.13
g1956	252					Tfb5	PF06331.15	Pfam:PF06331 Tfb5	GO:transcription factor TFIIH core complex ; GO:0000439
g1957	1053					Rad51	PF04423.17
g1958	339					RskA	PF12791.10
g1959	498
g1960	1854	1		1		NMT_C	PF16868.8
g1961	768					MAT1	PF08251.14
g1962	3249	1		1
g1963	7323	1	1
g1964	339					E7	PF00527.21	Pfam:PF00527 E7	GO:regulation of transcription, DNA-templated ; GO:0006355
g1965	294	13	10	2	1
g1966	348	12	10	1	1	DUF2076	PF09849.12
g1967	1038	1			1	Abhydrolase_9_N	PF15420.9
g1968	732	1			1	PMSR	PF15322.9
g1969	465	6	6			Conotoxin	PF02950.20	Pfam:PF02950 Conotoxin	GO:extracellular region ; GO:0005576
g1970	996	3	3			TFIIA	PF03153.16	Pfam:PF03153 TFIIA	GO:transcription factor TFIIA complex ; GO:0005672
g1971	1722					Sporozoite_P67	PF09560.13
g1972	483					TFIIA	PF03153.16	Pfam:PF03153 TFIIA	GO:transcription factor TFIIA complex ; GO:0005672
g1973	6639	2	2			E1-E2_ATPase	PF00122.23
g1974	525					PT	PF04230.16
g1975	2712
g1976	576					SseC	PF14581.9
g1977	804	1		1		DUF3824	PF12868.10
g1978	2019					TbpB_C	PF17483.5
g1979	435					MACPF	PF09726.12
g1980	804	12	11		1	DUF501	PF04417.15
g1981	1134	16	16			S1	PF02574.19
g1982	537	12	1	10	1	UBA_E1_SCCH	PF10585.12
g1983	1458	9		7	2	Thioredoxin	PF00085.23
g1984	477
g1985	2649	1	1			FAM60A	PF15396.9
g1986	2106					Glu_cyclase_2	PF05201.18
g1987	1032	26	3	20	3	CKS	PF01111.22	Pfam:PF01111 CKS	GO:cyclin-dependent protein serine/threonine kinase regulator activity ; GO:0016538
g1988	1548	4		3	1
g1989	1185	4	4			SNARE	PF14712.9
g1990	597	8	3	2	3	EMP24_GP25L	PF01105.27
g1991	225	5	2	1	2	Androgen_recep	PF02166.19	Pfam:PF02166 Androgen_recep	GO:nucleus ; GO:0005634
g1992	447	1			1	TrmO_C	PF18389.4
g1993	1389	4		3	1	FAM176	PF14851.9
g1994	3492	6	3	2	1	Pkinase	PF02173.20
g1995	2304	6	4	2		Telomerase_RBD	PF12009.11	Pfam:PF12009 Telomerase_RBD	GO:RNA-directed DNA polymerase activity ; GO:0003964
g1996	2562	3		3		INCENP_ARK-bind	PF17627.5
g1997	1308	8	1	5	2
g1998	1725	13	7	6		S1-P1_nuclease	PF14444.9
[truncated: 6,065 more rows]
