# Supplementary material for: Chromosomal scale assembly reveals localized structural variants in avian caecal coccidian parasite Eimeria tenella
Source: Sci Rep. 2023 Dec 20;13:22802. doi: 10.1038/s41598-023-50117-0 (PMC10739835; doi:10.1038/s41598-023-50117-0)
Supplement: Supplementary file 3 — Supplementary Table S3. [file 41598_2023_50117_MOESM3_ESM.xlsx]

## Sheet: Top30_pfan families-SNPs-Indels
Table S3 E.tenella Hounghton and E. tenella APU2 Highly variable top 30 Pfam gene famility with number of SNPs
SL. No.	PFAM domian	Et-A2	Et-H	SNP/Indel No.	T-Intergenic	T-Exonic	CDS-Exonic
1	Pkinase	128	121	867	431	327	104
2	SUIM_assoc	123	169	776	298	358	121
3	TFIIA	92	126	408	150	194	64
4	SR-25	75	131	407	149	216	42
5	RskA	74	141	1205	885	257	63
6	RRM_1	70	59	350	152	142	56
7	WD40	64	53	336	134	163	39
8	Surface_antigen	54	50	449	170	197	82
9	AP2	46	44	191	86	68	37
10	DEAD	41	38	203	86	89	28
11	AAA	27	24	73	31	33	9
12	DnaJ	27	25	124	87	29	8
13	DUF2722	26	42	158	71	53	34
14	MFS_1	24	24	131	78	38	15
15	CAP	22	16	76	40	28	8
16	RVT_1	22	23	92	56	29	7
17	Kinesin	21	22	116	36	60	20
18	SNF2-rel_dom	21	16	118	61	47	10
19	Macoilin	20	35	117	44	51	22
20	PP2C	20	20	187	74	84	29
21	Ras	19	15	93	48	39	6
22	zf-CCCH	19	15	109	42	57	10
23	Mito_carr	18	16	80	29	36	15
24	Ribosomal_60s	18	32	62	26	29	7
25	GTP_EFTU	17	14	49	25	17	7
26	Thioredoxin	17	13	81	20	40	21
27	Ank_2	16	17	89	39	43	7
28	DHHC	15	5	34	20	10	4
29	Myosin_head	15	13	65	13	39	13
30	UQ_con	15	9	80	28	48	4
